# Supplementary material for: Analysis of flavonoid metabolism of compounds in succulent fruits and leaves of three different colors of Rosaceae
Source: Sci Rep. 2024 Feb 28;14:4933. doi: 10.1038/s41598-024-55541-4 (PMC10901891; doi:10.1038/s41598-024-55541-4)
Supplement: Supplementary file 1 — Supplementary Information. [file 41598_2024_55541_MOESM1_ESM.xlsx]

## Sheet: Sheet1
Index	Q1 (Da)	Q3 (Da)	Molecular Weight (Da)	Formula	Ionization model	Compounds	Class I	Class II	CAS	Level	HY-1	HY-2	HY-3	HF-1	HF-2	HF-3	TY-1	TY-2	TY-3	TF-1	TF-2	TF-3	LY-1	LY-2	LY-3	LF-1	LF-2	LF-3	mix01	mix02	mix03	cpd_ID	kegg_map
pme3475	273.08	153	272.068	C15H12O5	[M+H]+	Butin	Flavonoids	Flavanones	492-14-8	1	253950	255400	255050	22181	27669	24889	7807800	7791000	7752300	1152600	1242000	1283700	91502	84796	95583	95703	92902	99898	1452900	1613700	1553900	C09614	ko00941
pme2960	273.08	153	272.068	C15H12O5	[M+H]+	Naringenin chalcone	Flavonoids	Chalcones	73692-50-9	1	778100	784980	732220	10532	8604.3	8337.2	737210	722760	767490	24893	19913	20447	282480	306600	312200	17139	16594	16232	338930	372430	348140	C06561	ko00941,ko01100,ko01110
MWSHY0137	273.08	153.02	272.068	C15H12O5	[M+H]+	Naringenin (5,7,4'-Trihydroxyflavanone)	Flavonoids	Flavanones	480-41-1	1	239760	216720	254100	20855	22765	29475	7432600	7978300	7581700	1184200	1143900	1205000	83246	85128	84053	89054	105510	107640	1478400	1601000	1550200	C00509	ko00941,ko00943,ko01100,ko01110
mws0914	271.06	151	272.068	C15H12O5	[M-H]-	Pinobanksin	Flavonoids	Flavanonols	548-82-3	1	328700	353770	345730	5403.5	6178.4	3383.1	686580	694040	676200	21060	21461	19617	373640	357220	397250	13903	11645	12222	291550	304910	295390	C09826	ko00941
Lmgp004784	275.09	139.04	274.084	C15H14O5	[M+H]+	Apiferol	Flavonoids	Flavones	55167-29-8	1	469890	466970	488860	100890	76338	65750	9	9	9	9	9	9	9	9	9	9	9	9	195460	235460	207730	--	--
pme1201	273.08	167	274.084	C15H14O5	[M-H]-	Phloretin	Flavonoids	Chalcones	60-82-2	1	20076000	20917000	24009000	36067	12127	11117	5268.3	5655.4	3596.7	7143.1	6288.6	4311.6	2869.5	1871	1769	1332.1	1145.5	1146.5	9841700	9420900	10219000	C00774	ko00941,ko01110
mws1422	275.09	107	274.084	C15H14O5	[M+H]+	Epiafzelechin	Flavonoids	Flavanols	24808-04-6	1	2217200	2492400	2481700	9	9	9	26531	33041	33772	11775	20094	30900	506810	518910	463140	45351	44647	47860	327200	504370	356670	C12128	ko00941,ko01110
Hmhp006115	285.07	270.05	284.068	C16H12O5	[M+H]+	Oroxylin A (5,7-dihydroxy-6-methoxyflavone)	Flavonoids	Flavones	480-11-5	1	9	9	9	9	9	9	193490	191570	213800	1736.6	1410.6	1076	3872.8	4663.8	3853.2	9	9	9	50798	52880	56700	--	--
MWSHY0196	285.08	242.06	284.068	C16H12O5	[M+H]+	Genkwanin (Apigenin 7-methyl ether)	Flavonoids	Flavones	437-64-9	1	9	9	9	9	9	9	133000	133990	148230	1117.4	1172.5	995.93	2972.7	3565.5	2892.9	9	9	9	34485	37373	35767	C10046	--
mws0051	285.08	270	284.068	C16H12O5	[M+H]+	Acacetin	Flavonoids	Flavones	480-44-4	1	500.63	672.69	422.79	223.14	174.53	322.76	375560	367630	409410	2128.8	2656.9	3094.1	8558.8	8105.4	8163.4	930.65	888.82	762.07	102300	104590	109670	C01470	ko00944
Hmbp002730	287.06	153.01	286.047	C15H10O6	[M+H]+	Isoscutellarein	Flavonoids	Flavones	41440-05-5	1	632420	713210	707310	9	9	9	14343	11884	9434.5	9	9	9	9	9	9	9	9	9	134290	136560	130530	C10097	--
Lmmp004504	287.06	153.02	286.047	C15H10O6	[M+H]+	2'-Hydroxygenistein	Flavonoids	Isoflavones	1156-78-1	2	656130	699720	779890	7313.7	2627.6	1486.5	11331	12366	13571	9	9	9	9	9	9	9	9	9	138810	130860	141210	C12134	ko00943
MWS20143	287.06	153.02	286.048	C15H10O6	[M+H]+	Luteolin (5,7,3',4'-Tetrahydroxyflavone)	Flavonoids	Flavones	491-70-3	1	716570	693340	724720	4471.1	3856.4	3372.9	13427	14928	16254	9	9	9	9	9	9	9	9	9	126090	145970	143610	C01514	ko00941,ko00944,ko01100,ko01110
mws0062	287.06	241	286.048	C15H10O6	[M+H]+	Isoluteolin (Orobol)(5,7,3',4'-tetrahydroxyisoflavone)	Flavonoids	Isoflavones	480-23-9	2	9	9	9	9	9	9	11063	8450.2	10847	9	9	9	112390	132600	127510	10178	8838	7682.7	64366	56038	45155	C10510	--
MWSHY0077	287.06	137.02	286.048	C15H10O6	[M+H]+	Fisetin	Flavonoids	Flavones	528-48-3	3	9	9	9	9	9	9	9667.2	10823	9989.7	142840	111490	119560	50393	67917	45336	3276.9	3904.4	3337.7	27061	25575	34879	C10041	--
mws1068	285.04	151	286.048	C15H10O6	[M-H]-	Kaempferol (3,5,7,4'-Tetrahydroxyflavone)	Flavonoids	Flavonols	520-18-3	1	242590	246420	244160	2052.7	1217.9	380.09	24923	21457	24669	27631	28949	33241	182910	188970	194590	1877.2	1689	876.02	96219	99730	102000	C05903	ko00941,ko00944,ko01100,ko01110
MWSHY0089	287.09	167.03	286.084	C16H14O5	[M+H]+	5,4'-Dihydroxy-7-methoxyflavanone (Sakuranetin)	Flavonoids	Flavanones	2957-21-3	1	126640	116230	122270	58689	57936	62424	41134000	41551000	41684000	97890	97676	88333	26342	23007	21602	31180	64096	32444	14127000	14252000	14832000	C09833	ko00941,ko01110
Smdp007779	287.09	167.03	286.084	C16H14O5	[M+H]+	8-Demethylfarrerol	Flavonoids	Flavanones	-	1	2879.4	1529.3	1872	1173	1593	1311.1	838260	881110	922100	3216.7	2044	1825.6	1539.4	1006.6	403.71	1358.8	2012.6	820.16	380060	369290	393360	--	--
MWSmce588	287.09	121.03	286.084	C16H14O5	[M+H]+	Licochalcone B	Flavonoids	Chalcones	58749-23-8	3	28497	30919	20679	9	9	9	32105	22583	21197	238050	255480	262890	144410	165780	206410	11705	12818	11723	108630	87925	96920	--	--
Cmsp008121	287.09	167.03	286.084	C16H14O5	[M+H]+	7-O-Methylnaringenin	Flavonoids	Flavanones	-	1	125790	115820	122100	54837	58624	59986	39906000	41519000	41344000	110310	107120	89552	25298	18029	23133	31070	59758	28882	14395000	14831000	14760000	--	--
mws1034	287.09	153.02	286.084	C16H14O5	[M+H]+	Isosakuranetin (5,7-Dihydroxy-4'-methoxyflavanone)	Flavonoids	Flavanones	480-43-3	3	5449.3	3132.7	1193.5	9	9	9	71383	67752	72922	194030	196320	189450	1600.9	748.67	968.94	1333.1	1522.1	1157.4	37095	40475	39203	C05334	ko00941,ko01110
Lmdn006025	287.06	125.02	288.063	C15H12O6	[M-H]-	2-Hydroxy-2,3-dihydrogenistein	Flavonoids	Isoflavones	-	3	5690000	5877000	6452100	9	9	9	9	9	9	9	9	9	9	9	9	9	9	9	1881700	2052800	2006000	C12631	ko00943,ko01100,ko01110
mws0064	287.06	135	288.063	C15H12O6	[M-H]-	Eriodictyol (5,7,3',4'-Tetrahydroxyflavanone)	Flavonoids	Flavanones	552-58-9	2	49740000	50325000	51613000	122450	37862	18952	206700	227460	207920	59548	53750	50625	14221	12295	13741	2444.7	2232.8	1708.9	16285000	16428000	16697000	C05631	ko00941,ko01100,ko01110
Lmsp004137	289.07	163.04	288.063	C15H12O6	[M+H]+	3,4,2',4',6'-Pentahydroxychalcone	Flavonoids	Chalcones	73692-51-0	3	4719800	4737100	4046500	354840	181260	260450	30894	18503	15073	255390	480450	204500	218360	310250	398160	99502	62910	110450	1073800	840610	979230	C15525	ko00941,ko01100
mws1094	287.06	259	288.063	C15H12O6	[M-H]-	Aromadendrin (Dihydrokaempferol)	Flavonoids	Flavanonols	480-20-6	2	30419	26859	29901	9	9	9	257810	234020	271070	84730	84466	79052	26633	27741	23941	13762	13321	13400	71511	73746	70668	C00974	ko00941,ko01100,ko01110
mws0054	289.07	245	290.079	C15H14O6	[M-H]-	Catechin	Flavonoids	Flavanols	154-23-4	2	1703600	1717300	1790100	1053900	995120	1093200	3845400	3871000	3815800	60375000	62223000	61943000	17303000	18272000	18195000	2520800	2657100	2513700	24027000	24733000	26222000	C06562	ko00941,ko01110
MWSHY0174	291.09	139.04	290.079	C15H14O6	[M+H]+	Epicatechin	Flavonoids	Flavanols	490-46-0	1	5958100	5819300	6254500	27146000	26556000	26118000	1803900	1695800	1624000	3963900	3393300	3731700	43464000	42311000	38462000	22603000	22354000	22753000	21465000	20251000	20815000	C09727	ko00941,ko01100,ko01110
Lmhn004030	289.07	151.04	290.079	C15H14O6	[M-H]-	5,7,3',4',5'-Pentahydroxyflavan (Tricetiflavan)	Flavonoids	Flavanols	-	3	1331200	1416900	1390300	5371500	5142200	5528800	182990	192440	196450	762310	729670	839280	9626500	10744000	9728700	5442300	5879700	5979100	4446300	4539000	4135300	--	--
Lmsp004851	291.09	123.04	290.079	C15H14O6	[M+H]+	3-Hydroxyphloretin	Flavonoids	Chalcones	57765-66-9	1	1324500	1288200	1337500	16080	16768	16728	9	9	9	9	9	9	9	9	9	9	9	9	629510	695270	721660	--	--
Lmjp004941	301.07	286.05	300.063	C16H12O6	[M+H]+	Rhamnocitrin (7-Methylkaempferol)	Flavonoids	Flavones	569-92-6	1	8409.3	8653.6	6851.6	868.14	1367.3	821.53	2282.9	811.08	1753.1	11944	13795	11465	112750	117460	117310	7874.1	8178.3	8496.8	14476	14497	15445	C17059	--
MWSHY0069	301.07	286.05	300.063	C16H12O6	[M+H]+	Hispidulin (5,7,4'-Trihydroxy-6-methoxyflavone)	Flavonoids	Flavones	1447-88-7	1	7352.1	7602.2	8622.9	9	9	9	936.71	650.1	1397.4	12941	11092	13613	109730	112600	113250	6964	8406.1	8292.9	15713	15344	15306	C10058	--
MWSHY0126	301.07	258.05	300.063	C16H12O6	[M+H]+	Kaempferide (3,5,7-Trihydroxy-4'-methoxyflavone)	Flavonoids	Flavonols	491-54-3	1	607.62	505.81	183.22	9	9	9	106280	121710	131060	326.36	465.73	399.71	809.99	811.6	1557.1	9	9	9	27207	31421	29428	C10098	ko00944
mws0058	299.06	284	300.063	C16H12O6	[M-H]-	Diosmetin (5,7,3'-Trihydroxy-4'-methoxyflavone)	Flavonoids	Flavones	520-34-3	1	128880	126050	132430	3393.7	3577.8	2381.8	61864	66400	64671	23117	22583	21250	38802	35701	42606	6618.3	5399.5	5776.7	46350	48534	47907	C10038	--
Zmpp002571	303.05	257.05	302.043	C15H10O7	[M+H]+	Robinetin	Flavonoids	Flavonols	490-31-3	1	9	9	9	9	9	9	224350	250100	199030	9	9	9	534250	437820	510340	213040	200960	129660	366500	261170	373190	C10177	--
mws1326	301.04	211.4	302.043	C15H10O7	[M-H]-	Herbacetin	Flavonoids	Flavonols	527-95-7	3	13556	11059	13141	1337.7	1431.5	1893.8	1635.6	2044.2	2145.5	9	9	9	5688.9	6603.7	5583.8	605.02	971.51	381.45	3348	4654.1	4644.2	C02806	--
MWSHY0029	303.05	229.05	302.043	C15H10O7	[M+H]+	Quercetin	Flavonoids	Flavonols	117-39-5	1	200700	196480	206030	21342	16653	16223	21466	20036	19941	8014.8	5023.7	4766.4	50486	52313	53603	11541	15718	13236	46606	49838	50885	C00389	ko00941,ko00944,ko01100,ko01110
mws1033	303.09	153.02	302.079	C16H14O6	[M+H]+	Homoeriodictyol	Flavonoids	Flavanones	446-71-9	1	9	9	9	4257.4	2697	2265.4	791850	838090	837870	7995.9	7475	6233.1	10955	8405.4	6374.5	9	9	9	211990	222560	232260	C09756	ko00941
mws0463	301.07	164	302.079	C16H14O6	[M-H]-	Hesperetin	Flavonoids	Flavanones	520-33-2	2	6160.6	5528.4	6146.7	1276.1	1418.9	1483.2	1051500	1070500	1113000	5604.1	4979.6	4950.2	3745.6	5090.6	4386.5	479.48	345.23	776.68	230960	222020	232810	C01709	ko00941
Zmap007870	303.09	167.03	302.079	C16H14O6	[M+H]+	Blumeatin	Flavonoids	Flavanones	118024-26-3	1	11562	8947.3	8974.2	1865.4	1665.4	2218.6	2998800	2951200	2943100	26078	26111	24469	2188.8	2073.2	2116.7	2260	2780.4	2442.6	582230	594450	604580	--	--
Cmsp004086	303.09	229.08	302.079	C16H14O6	[M+H]+	Dihydrokaempferide	Flavonoids	Flavanonols	137225-59-3	3	5664100	7341100	5137700	1511600	1414300	1405700	60543	38552	27548	9	9	9	4323600	4914600	2843500	2060100	2519900	2383600	3224500	2769800	4685700	--	--
mws0049	307.08	139	306.074	C15H14O7	[M+H]+	Gallocatechin	Flavonoids	Flavanols	970-73-0	1	208400	162400	240300	2904700	3122500	2726800	338790	344660	218750	187020	151130	165420	1106200	1280600	1308100	423610	410940	423330	813880	763760	773330	C12127	ko00941,ko01110
pmn001581	315.05	241	316.058	C16H12O7	[M-H]-	Sexangularetin	Flavonoids	Flavonols	571-74-4	3	1912.8	2308.3	2068.2	9	9	9	9	9	9	9	9	9	1454	1099.8	1800.6	9	9	9	1190.3	980.01	715.3	C10185	--
mws0066	315.05	151	316.058	C16H12O7	[M-H]-	Isorhamnetin	Flavonoids	Flavonols	480-19-3	1	169780	163240	167580	34810	33454	37158	558070	592520	610600	5484.1	4618.3	3862	29298	28362	28823	3071.8	3410.6	3817.8	158430	165680	166710	C10084	--
mws0988	315.05	165	316.058	C16H12O7	[M-H]-	Rhamnetin (7-O-Methxyl Quercetin)	Flavonoids	Flavonols	90-19-7	3	7867.8	7443.5	5856.2	9	9	9	72001	72896	75266	9	9	9	40759	39456	43126	9	9	9	19786	19144	18028	C10176	--
Lmdp003808	317.07	302.04	316.058	C16H12O7	[M+H]+	Azaleatin (5-O-Methylquercetin)	Flavonoids	Flavonols	529-51-1	2	944040	1753100	901880	1917200	2332900	1614600	9	9	9	9	9	9	417320	372230	280550	67390	61808	60592	367000	378390	426370	C10022	--
mws2627	317.07	285.04	316.058	C16H12O7	[M+H]+	Tamarixetin (3,3',5,7-Tetrahydroxy-4'-Methoxyflavone)	Flavonoids	Flavones	603-61-2	3	27343	26034	25801	7868.4	6487.5	5607.4	13664	14713	14453	9	9	9	4492.9	3141.9	2902.3	837.51	1026.4	725.04	8011.9	9196.6	8286.3	C10188	--
Hmgp004006	331.08	316.05	330.074	C17H14O7	[M+H]+	Ombuin (4',7-Dimethoxy-3,3',5-Trihydroxyflavone)	Flavonoids	Flavonols	529-40-8	2	833.21	729.91	971.45	9	9	9	191920	203590	206210	8268.1	9208.9	9618.2	6346.6	3605.7	5605.1	430.9	655.13	888.14	33768	36875	37897	--	--
mws0917	329.07	314	330.074	C17H14O7	[M-H]-	3,7-Di-O-methylquercetin	Flavonoids	Flavonols	2068-02-2	3	4210.5	2321.2	3606.6	9	9	9	27817	28374	27778	11308	9171.6	8530.1	187510	173560	196500	2620.7	3450	3428.6	33371	35840	34218	C01265	ko00944
Lmfn000604	331.07	169.01	332.074	C13H16O10	[M-H]-	6-O-Galloyl-D-glucose	Tannins	Tannin	13186-19-1	1	3930800	3878500	3941100	1778000	1793200	1787000	9	9	9	1013400	993040	1035000	1032500	777350	888910	34965	44200	57221	1395000	1328300	1207000	--	--
Zmhn001703	331.07	169.02	332.074	C13H16O10	[M-H]-	5-O-Galloyl-D-hamamelose	Tannins	Tannin	-	1	3923500	3924400	3924000	1864600	1739000	1879000	9	9	9	1037200	977690	1025500	9	9	9	37606	66199	68916	1628400	1454500	1385400	--	--
Hmln000659	331.07	169.01	332.075	C13H16O10	[M-H]-	3-O-Galloyl-D-glucose	Tannins	Tannin	-	1	4049800	4161600	3963900	1960400	1870500	1939200	9	9	9	1092200	1006300	1018400	917480	659990	854300	39296	52235	47247	1548100	1502300	1343600	--	--
Hmln000873	331.07	169.01	332.075	C13H16O10	[M-H]-	2-O-Galloyl-D-glucose	Tannins	Tannin	-	1	470290	477880	541190	448830	436030	448800	9	9	9	2723800	2517500	2609100	9	9	9	193640	190060	191390	801200	832600	757500	--	--
Hmcp003223	347.07	332.05	346.069	C17H14O8	[M+H]+	Limocitrin (5,7,4'-trihydroxy-8,3'-dimethoxyflavone)	Flavonoids	Flavones	489-33-8	1	4513.6	4075.9	3852.5	792.72	936.07	848.31	62750	68137	80591	1302.4	640.06	582.08	731.9	600.88	392.97	435.19	924.48	432.91	23049	23534	22672	--	--
mws1002	345.06	330	346.069	C17H14O8	[M-H]-	Syringetin	Flavonoids	Flavones	4423-37-4	3	11228	10191	11705	2968.7	1322.8	2042.8	553380	567800	561210	3621	1490.2	393.56	1201.6	1264.3	1381.1	808.12	1425.4	627.84	135940	145800	137770	C11620	ko00944
Hmgp003163	347.08	332.05	346.07	C17H14O8	[M+H]+	3,3',5,7-Tetrahydroxy-4',6-Dimethoxyflavone; (Laciniatin)	Flavonoids	Flavonols	74161-28-7	1	4207.2	3465.1	4168.6	675.89	617.93	614.15	78641	82697	84145	959.42	652.34	456.37	9	9	9	409.36	470.8	164.34	24726	27496	25941	--	--
Lmyp005841	417.12	255.06	416.111	C21H20O9	[M+H]+	Chrysin-7-O-glucoside	Flavonoids	Flavones	31025-53-3	1	2057000	2088000	2086700	697750	686240	696430	148220	141760	148000	240080	236450	249800	12989000	12746000	12591000	268610	277330	247010	3686800	3983200	3899800	--	--
mws0071	415.1	269.05	416.111	C21H20O9	[M-H]-	Apigenin-4'-O-rhamnoside	Flavonoids	Flavones	133538-77-9	3	9	9	9	9	9	9	9	9	9	9	9	9	82374	87714	81674	9	9	9	28626	30373	29143	--	--
Lmbp003668	419.1	287.05	418.09	C20H18O10	[M+H]+	Kaempferol-3-O-arabinoside	Flavonoids	Flavonols	-	1	5253600	9059600	5245400	121340	104950	101890	5635.2	3402	3257.1	6463.5	5913.9	6769.9	10536000	10190000	10785000	768070	770060	786840	5944100	5580500	6655100	--	--
pma6218	419.1	383.1	418.1	C21H22O9	[M+H]+	O-MethylNaringenin-8-C-arabinoside	Flavonoids	Flavonoid carbonoside	-	3	9	9	9	100840	121440	82837	9	9	9	30656	35227	53847	105540	91513	146110	9	9	9	32387	69682	54537	--	--
Lmyp004617	419.13	257.08	418.127	C21H22O9	[M+H]+	Pinocembrin-7-O-glucoside (Pinocembroside)	Flavonoids	Flavanones	75829-43-5	1	3367400	3331800	3435800	12839	10040	9027.1	352970	335110	391730	1736500	1688200	1774100	3917000	3805900	3685200	49662	52243	50449	1844100	1740400	1792100	--	--
Smlp002532	419.1	287.06	419.097	C20H19O10+	[M]+	Cyanidin-3-O-arabinoside	Flavonoids	Anthocyanidins	27214-72-8	1	188950000	175790000	180350000	180400000	192850000	196480000	8695100	8297900	8032600	466790	283520	380080	50013000	45043000	47880000	29439000	29757000	35631000	104960000	97855000	110450000	--	--
Hmhp002834	419.1	287.06	419.097	C20H19O10+	[M]+	Cyanidin 3-xyloside	Flavonoids	Anthocyanidins	29761-24-8	1	149680000	176050000	157830000	182750000	191280000	179130000	7015500	7193600	6968700	309910	288150	302730	38664000	40545000	44303000	27712000	31076000	33347000	87558000	95874000	87114000	--	--
mws0048	431.1	311	432.106	C21H20O10	[M-H]-	Apigenin-8-C-Glucoside (Vitexin)	Flavonoids	Flavonoid carbonoside	3681-93-4	3	9	9	9	9	9	9	9	9	9	9	9	9	19222	22729	21523	9	9	9	10409	14205	13042	C01460	ko00941,ko00944
mws0072	433.11	271.01	432.106	C21H20O10	[M+H]+	Apigenin-5-O-glucoside	Flavonoids	Flavones	28757-27-9	3	406820	521680	464030	647750	654630	618390	9	9	9	67427	68124	85834	600940	723910	572920	9	9	9	345320	346680	333600	--	--
MWS20149	433.11	271.07	432.106	C21H20O10	[M+H]+	Apigenin-7-O-α-D-glucopyranoside	Flavonoids	Flavones	-	3	9	9	9	9	9	9	9	9	9	9	9	9	295860	298610	285960	10631	14538	17976	52645	62235	62769	--	--
MWSHY0063	433.11	271.06	432.106	C21H20O10	[M+H]+	Sophoricoside	Flavonoids	Isoflavones	152-95-4	3	9	9	9	115250	62086	101510	86545	57518	116400	115350	107160	181010	704880	688240	560080	9	9	9	245650	239000	267360	--	--
mws0919	431.1	285	432.106	C21H20O10	[M-H]-	Kaempferol-3-O-rhamnoside (Afzelin)(Kaempferin)	Flavonoids	Flavonols	482-39-3	1	13889000	15402000	13580000	685450	605430	611640	263930	247340	229470	34583	32362	23084	24404000	23138000	21050000	3041800	2764900	3198900	11795000	12624000	12421000	C16911	ko00944
Lmgp004731	433.11	271.06	432.106	C21H20O10	[M+H]+	Genistein-7-O-galactoside	Flavonoids	Isoflavones	-	3	9	9	9	9	9	9	9	9	9	9	9	9	315150	309850	274440	10853	10644	16781	83265	83114	73462	--	--
MWSslk190	433.11	271.08	432.106	C21H20O10	[M+H]+	Oroxin A	Flavonoids	Flavones	57396-78-8	3	1169200	1150700	1109400	9	9	9	9	9	9	9	9	9	164830	178320	154110	9	9	9	156780	141480	156460	--	--
Lmlp005572	433.11	271.06	432.106	C21H20O10	[M+H]+	Galangin-7-O-glucoside	Flavonoids	Flavones	-	3	39455	47740	60580	75352	30462	65572	42726	88172	116450	116430	103320	148220	776580	607230	890800	9	9	9	216810	208760	139900	--	--
mws1434	431.1	311	432.106	C21H20O10	[M-H]-	Apigenin-6-C-glucoside (IsoVitexin)	Flavonoids	Flavonoid carbonoside	29702-25-8	3	9	9	9	9	9	9	9	9	9	9	9	9	25272	14513	22846	9	9	9	13706	14991	12864	C01714	ko00944
pme0321	431.1	285	432.106	C21H20O10	[M-H]-	Kaempferol-7-O-rhamnoside	Flavonoids	Flavonols	20196-89-8	1	9	9	9	9	9	9	9	9	9	25232	15547	16963	9795900	10330000	10327000	9	9	9	4391300	4377800	4595600	--	--
pme3392	433.11	271.06	433.113	C21H21O10+	[M]+	Pelargonidin-3-O-glucoside	Flavonoids	Anthocyanidins	47684-27-5	1	34515000	33815000	35169000	1059800	1196200	1159500	42227000	43374000	40364000	629350	534700	543390	79124000	78080000	70005000	1228500	1210900	1079100	29194000	29102000	30322000	C12137	ko00942,ko01100,ko01110
Smlp002877	433.11	301.07	433.113	C21H21O10+	[M]+	Peonidin-3-O-arabinoside	Flavonoids	Anthocyanidins	-	3	7947400	8091200	7278500	51184000	55474000	61351000	306000	315250	312700	9	9	9	1022800	1061600	1095600	454910	564820	513430	10466000	10044000	10981000	--	--
mws2186	435.09	303	434.085	C20H18O11	[M+H]+	Avicularin(Quercetin-3-O-α-L-arabinofuranoside)	Flavonoids	Flavonols	572-30-5	1	14318000	15378000	18006000	6584200	5546200	6952800	169480	138060	165210	21988	5058.8	18446	12366000	12289000	13596000	6269500	6399400	7387100	11243000	10161000	9979600	--	--
Lmdp003509	435.09	303.06	434.085	C20H18O11	[M+H]+	Quercetin-3-O-xyloside (Reynoutrin)	Flavonoids	Flavonols	549-32-6	1	32853000	28078000	32007000	8343100	9520100	8179200	82917	54592	62012	34960	20206	36300	25405000	27716000	28017000	19990000	20318000	21778000	20062000	21623000	19232000	--	--
mws1360	433.11	269.1	434.121	C21H22O10	[M-H]-	Engeletin	Flavonoids	Flavanonols	572-31-6	3	105500	105140	93703	18554	19413	17392	12049	19116	21663	7254.3	2563.6	4842.1	23868	24569	13331	9	9	9	54741	43569	45240	--	--
Zmhn001036	433.11	271.06	434.121	C21H22O10	[M-H]-	Choerospondin	Flavonoids	Flavanones	81202-36-0	3	6558100	6951400	7044600	6055800	5710200	6623800	167200	136190	161610	713480	895880	758840	1906700	1756600	1747100	170120	143940	184020	1942900	2076900	1981500	--	--
pme1611	433.11	313	434.121	C21H22O10	[M-H]-	Isohemiphloin	Flavonoids	Flavonoid carbonoside	3682-02-8	3	89288	115300	94783	288400	311940	316560	11047	14828	8065	96483	87976	89201	2065300	2190400	2066800	120260	115900	108590	692640	582050	628240	--	--
HJN090	433.11	271.06	434.121	C21H22O10	[M-H]-	Butin-7-O-glucoside	Flavonoids	Flavanones	-	3	20244000	19733000	17035000	4818400	4640400	4751400	2821000	2878800	2951200	1299900	1421800	1345700	3459000	3417500	3491900	180180	167410	161330	10147000	10269000	11437000	--	--
Lmlp006175	435.13	273.09	434.121	C21H22O10	[M+H]+	Isosalipurposide (Phlorizin Chalcone)	Flavonoids	Chalcones	4547-85-7	3	28438000	28948000	26819000	1912200	1700300	1542600	900510	1046400	963610	473520	529080	615580	1538300	1572500	1583000	56104	49710	57270	6474200	6111800	6287000	C16406	ko00941
HJN087	433.12	271.06	434.121	C21H22O10	[M-H]-	Naringenin-4'-O-glucoside	Flavonoids	Flavanones	-	1	19209000	16607000	17726000	4952600	4479100	4566400	2785600	2808700	2956300	1208900	1418300	1431900	3579800	3423700	3628900	189200	162720	189440	9953000	10537000	10456000	--	--
mws1179	433.11	271	434.121	C21H22O10	[M-H]-	Naringenin-7-O-glucoside (Prunin)	Flavonoids	Flavanones	529-55-5	1	5010100	5040900	5079500	5634700	5281400	5933100	4871700	5086200	5652100	20553000	21105000	21348000	24589000	25377000	24432000	1137300	1236600	1294100	12276000	12966000	13323000	C09099	ko00941
HJN055	435.13	273.08	436.136	C21H24O10	[M-H]-	Dihydrocharcone-4'-O-glucoside	Flavonoids	Chalcones	-	2	22376000	24350000	18633000	8948000	9013400	8090100	85156	90750	69861	359210	367330	318060	226840	242740	208420	21603	19996	19565	25712000	30187000	23148000	--	--
mws2118	435.13	166.7	436.137	C21H24O10	[M-H]-	Phloretin-2'-O-glucoside (Phlorizin)	Flavonoids	Chalcones	60-81-1	1	13909000	15833000	13309000	4919800	4795900	4773700	57768	43895	41624	204250	198570	166530	120260	137730	126170	11869	10745	8311.5	11877000	14214000	15102000	C01604	ko00941,ko01110
mws1397	441.08	169	442.09	C22H18O10	[M-H]-	Epicatechin gallate	Flavonoids	Flavanols	1257-08-5	3	19916	51537	52705	60091	52235	57876	66605	40484	47705	326270	330700	96254	25364	23772	26137	74362	84040	50752	61001	50902	45496	--	--
mws0355	441.08	169.02	442.09	C22H18O10	[M-H]-	Catechin gallate	Flavonoids	Flavanols	130405-40-2	3	24523	50834	64912	45737	49927	51695	74147	43104	41854	293360	261310	75927	24713	20986	28862	68691	81526	49767	50290	50398	43527	--	--
Lmyp006086	447.13	285.07	446.121	C22H22O10	[M+H]+	Prunetin-5-O-glucoside	Flavonoids	Isoflavones	-	1	9	9	9	9	9	9	9	9	9	5985.3	5217.7	5881.7	2800900	2800300	2693300	77928	83476	77524	518170	577730	553960	--	--
pmp000573	447.13	285.08	446.121	C22H22O10	[M+H]+	Acacetin-7-O-galactoside	Flavonoids	Flavones	-	1	9	9	9	9	9	9	9	9	9	3577.9	3570.3	4752.7	2667700	2812800	2859600	85053	87427	87934	526090	576180	512280	--	--
pmp000575	447.13	285.18	446.121	C22H22O10	[M+H]+	Acacetin-7-O-glucoside (Tilianin)	Flavonoids	Flavones	4291-60-5	1	9	9	9	9	9	9	9	9	9	7290	5469.9	4610.9	2419900	2450100	2384500	61422	79260	69779	449230	460700	458640	--	--
Hmcp002316	449.11	317.06	448.1	C21H20O11	[M+H]+	Isorhamnetin-3-O-arabinoside	Flavonoids	Flavonols	-	3	19390000	20813000	20845000	38687000	38158000	36895000	66910	75909	61093	25901	17521	13238	1038500	1115100	828940	159600	175900	206380	10355000	9055900	10354000	--	--
MWSHY0136	449.11	287.06	448.101	C21H20O11	[M+H]+	Kaempferol-3-O-glucoside (Astragalin)	Flavonoids	Flavonols	480-10-4	1	28334000	30080000	27151000	9	9	9	4540500	6563700	4447700	9	9	9	14527000	10168000	11803000	725040	736440	740420	13075000	14885000	15918000	C12249	ko00944,ko01110
mws1608	447.09	357.1	448.101	C21H20O11	[M-H]-	Luteolin-6-C-glucoside (Isoorientin)	Flavonoids	Flavonoid carbonoside	4261-42-1	3	15169	14450	30464	27882	14489	20008	134190	149950	155910	9	9	9	86392	77385	93334	9	9	9	52506	48597	51657	C01821	--
mws0913	447.09	285	448.101	C21H20O11	[M-H]-	Kaempferol-3-O-galactoside (Trifolin)	Flavonoids	Flavonols	23627-87-4	1	1669200	1683300	1562700	226720	201820	175850	238510	211570	184160	9	9	9	104400	153680	107970	9	9	9	653380	650970	611350	C12626	ko00944
Lmlp003531	449.11	287.06	448.101	C21H20O11	[M+H]+	Luteolin-3'-O-glucoside	Flavonoids	Flavones	5154-41-6	1	59903000	59161000	53757000	10929000	12378000	10867000	11914000	11246000	14335000	9	9	9	22907000	15954000	20626000	3506300	2858500	3487600	28433000	26155000	31096000	--	--
mws0045	449.11	303.05	448.101	C21H20O11	[M+H]+	Quercetin-3-O-rhamnoside(Quercitrin)	Flavonoids	Flavonols	522-12-3	1	18816000	20283000	19968000	4255600	4097200	3704100	232310	261090	270480	19545	8043.5	4612.2	7954200	7555400	7860300	3094200	3150600	3034900	9069200	9774700	8278000	C01750	ko00944
pme2459	449.11	287.2	448.101	C21H20O11	[M+H]+	Luteolin-7-O-glucoside (Cynaroside)	Flavonoids	Flavones	5373-11-5	1	18371000	21474000	15466000	9	9	9	9	9	9	9	9	9	9	9	9	9	9	9	6725400	5321900	6323100	C03951	ko00944
Hmpp003270	449.11	287.05	448.101	C21H20O11	[M+H]+	Luteolin-4'-O-glucoside	Flavonoids	Flavones	6920-38-3	1	29161000	28384000	33206000	9	9	9	3343700	3004500	2855500	9	9	9	11607000	9965900	12020000	673240	536630	646160	15081000	16213000	15079000	--	--
mws0089	447.09	285.04	448.101	C21H20O11	[M-H]-	Kaempferol-7-O-glucoside	Flavonoids	Flavonols	16290-07-6	1	9	9	9	2189700	2108500	2024200	9	9	9	1368200	1147900	1240900	1091600	1013600	933710	885850	773990	856260	674270	647830	743340	--	--
Lmyn006922	447.13	285.08	448.137	C22H24O10	[M-H]-	Sakuranin	Flavonoids	Flavanones	529-39-5	3	9	9	9	9	9	9	1004200	1178900	981500	157660	115350	113410	76170	76927	72120	9	9	9	367620	348590	346400	C17391	--
MWSHY0165	449.14	287.1	448.137	C22H24O10	[M+H]+	Isosakuranin	Flavonoids	Flavonols	491-69-0	3	9	9	9	9	9	9	2489600	3612700	2953500	699280	681770	714610	9	9	9	9	9	9	577100	706470	492960	--	--
Smlp002277	449.11	317.07	449.108	C21H21O11+	[M]+	Petunidin-3-O-arabinoside	Flavonoids	Anthocyanidins	-	3	9	9	9	1279	1888	2932.6	9	9	9	1016100	987290	941190	9	9	9	9	9	9	75802	80724	79552	--	--
pmb0550	449.11	287.06	449.108	C21H21O11+	[M]+	Cyanidin-3-O-glucoside (Kuromanin)	Flavonoids	Anthocyanidins	47705-70-4	1	5304300	5571100	5330300	8658500	8629000	8809900	13776000	15552000	14029000	738500	718020	742180	13037000	13260000	13768000	2244700	2089300	2476300	9156900	8152500	9047400	C08604	ko00942
pmn001640	449.07	316	450.08	C20H18O12	[M-H]-	Myricetin-3-O-arabinoside	Flavonoids	Flavonols	132679-85-7	3	6286.4	8281.1	5916.3	92953	66314	87473	9	9	9	2848	846.67	1386.9	768510	684400	683170	9	9	9	234090	228600	226650	--	--
Lmfn003630	449.07	316.02	450.08	C20H18O12	[M-H]-	Myricetin-3-O-xyloside	Flavonoids	Flavonols	-	3	9813.3	7640.1	8403.2	94878	54492	50353	9	9	9	9	9	9	690920	685840	604620	9	9	9	226230	194840	225770	--	--
Lmmn004625	449.11	287.06	450.116	C21H22O11	[M-H]-	Dihydrokaempferol-7-O-glucoside	Flavonoids	Flavanonols	-	3	8135900	8674600	8785800	8180900	6568400	7002900	1262800	1165200	1222800	6066100	5765000	6262000	5124500	4752900	5018100	209090	254650	252420	4082800	4786700	4276700	--	--
Lmtn002796	449.1	287.05	450.116	C21H22O11	[M-H]-	Aromadendrin-7-O-glucoside	Flavonoids	Flavanonols	28189-90-4	2	9774100	9873600	10103000	196900	168510	187180	9	9	9	9	9	9	9	9	9	9	9	9	937840	942330	960080	--	--
pmb3023	449.11	287	450.116	C21H22O11	[M-H]-	Eriodictyol-8-C-glucoside	Flavonoids	Flavanones	1023271-51-3	3	8033700	6030800	8316400	1062200	1115800	1011900	1123500	1232800	1222100	997340	935690	987690	3242900	3194700	3244700	455240	462700	404520	1857400	1834900	1965500	--	--
Lmsp004301	451.12	289.07	450.116	C21H22O11	[M+H]+	3',5,5',7-Tetrahydroxyflavanone-7-O-glucoside	Flavonoids	Flavanones	-	3	287600	147930	220930	2098500	2383900	2515600	157700	170230	232010	1688600	1701300	1626500	624680	599850	738800	38780	42209	38075	536980	498750	559550	--	--
MWS20145	451.12	289.07	450.116	C21H22O11	[M+H]+	eriodictyol 7-O-β-D-glucopyranoside	Flavonoids	Flavanones	-	3	4479000	4562500	4459700	9	9	9	9	9	9	9	9	9	9	9	9	9	9	9	1597000	1671400	1930500	--	--
mws0057	451.12	289	450.116	C21H22O11	[M+H]+	Eriodictyol-7-O-glucoside	Flavonoids	Flavanones	38965-51-4	3	9	9	9	1038600	1014600	1087200	64477	115840	190260	746370	764550	662400	353560	283460	314150	37162	15001	14231	212050	256720	268970	--	--
HJN086	449.11	287.06	450.116	C21H22O11	[M-H]-	Eriodictyol-3'-O-glucoside	Flavonoids	Flavanones	-	3	8400100	8729100	9591800	8079500	6370000	7479200	1207500	1213600	1216900	6430600	5385800	6317400	5790300	5150700	4920700	172660	203840	250000	4735400	5052500	4404700	--	--
Jmgn004021	449.11	269.05	450.116	C21H22O11	[M-H]-	6-C-Glucosyl-2-Hydroxynaringenin	Flavonoids	Flavanones	-	3	9	9	9	235370	328940	332620	647850	640380	648950	113540	121280	120160	9	9	9	9	9	9	104060	94419	93275	--	--
mws1361	449.11	151	450.116	C21H22O11	[M-H]-	Taxifolin-3-O-rhamnoside (Astilbin)	Flavonoids	Flavanonols	29838-67-3	3	11579000	13300000	11988000	864460	964590	896380	9	9	9	9	9	9	9	9	9	10596	15022	12083	9953600	8761300	9529200	C17449	--
Lmsn003297	449.11	287.06	450.116	C21H22O11	[M-H]-	3,4,2',4',6'-Pentahydroxychalcone-4'-O-glucoside	Flavonoids	Chalcones	-	3	148130	139710	132760	788790	786630	957030	913720	802020	884140	252720	272110	278790	1198600	1157600	1207900	285700	286030	267550	713180	682290	672170	C16408	ko00941
pmn001416	451.1	341.06	452.111	C24H20O9	[M-H]-	Catechin-(7,8-bc)-4α-(3,4-dihydroxyphenyl)-dihydro-2-(3H)-one	Flavonoids	Flavanols	-	3	25376	18638	14745	374020	347130	415850	18136000	16335000	19391000	88057000	90304000	89941000	30205000	28903000	29148000	986000	1039500	972750	29336000	29034000	25604000	--	--
pmn001418	451.1	341.06	452.111	C24H20O9	[M-H]-	Cinchonain Id	Flavonoids	Flavanols	85022-67-9	1	13728	9519.3	13781	345740	386010	383050	17884000	18921000	19269000	86297000	89504000	86774000	26596000	28369000	26817000	1016700	985480	955990	25282000	27572000	30351000	--	--
pmn001417	451.1	341.06	452.111	C24H20O9	[M-H]-	Cinchonain Ic	Flavonoids	Flavanols	85081-22-7	1	16434	6524.5	9133.5	882420	723930	844060	1283700	1500000	1588800	1055400	1086000	1168600	33063000	35188000	35210000	2397700	2182400	2516300	10226000	10652000	10712000	--	--
pmn001415	451.1	341.06	452.111	C24H20O9	[M-H]-	Catechin-(7,8-bc)-4β-(3,4-dihydroxyphenyl)-dihydro-2-(3H)-one	Flavonoids	Flavanols	-	3	20687	22597	17717	1186600	1045300	1095700	2077100	1999300	2109800	1621100	1757200	1990700	27409000	26646000	27422000	2710600	2920000	2675200	12438000	12285000	13192000	--	--
HJN041	451.12	289.07	452.131	C21H24O11	[M-H]-	Epicatechin glucoside	Flavonoids	Flavanols	-	3	153150	153950	158840	1051300	949810	991210	207160	212680	204680	729720	764320	760370	4935700	4864200	4935900	783960	784260	779020	1440400	1515800	1551000	--	--
Lmsn004797	451.12	167.03	452.132	C21H24O11	[M-H]-	3-Hydroxyphloretin-4'-O-glucoside	Flavonoids	Chalcones	-	2	20587000	22668000	22435000	512030	462750	497030	9070.3	12236	8792.2	25335	16306	18081	64416	57063	61670	2738.2	2580.7	1884.7	13902000	13309000	13228000	--	--
Zmdn002049	451.13	289.07	452.132	C21H24O11	[M-H]-	Epicatechin-4'-O-β-D-glucopyranoside	Flavonoids	Flavanols	-	3	25218	37179	30467	209890	185000	203960	415330	447840	436600	790720	788170	784100	2180200	2190500	2198500	9	9	9	743670	750240	702680	--	--
Zmdn002400	451.13	289.07	452.132	C21H24O11	[M-H]-	Epicatechin-3'-O-β-D-glucopyranoside	Flavonoids	Flavanols	-	3	194130	182090	185470	203800	193780	195830	422680	427380	415500	743850	773520	783260	2246000	2050900	2183600	9	9	9	708970	688390	692070	--	--
mws2220	457.08	169.02	458.085	C22H18O11	[M-H]-	Gallocatechin 3-O-gallate	Flavonoids	Flavanols	5127-64-0	3	4935.7	5667.6	4087.5	50215	44491	51680	73809	23828	36912	319830	339360	37760	95803	52477	142410	240820	384510	182900	82910	81852	80112	--	--
mws0351	457.08	169.02	458.085	C22H18O11	[M-H]-	Gallate catechin gallate	Flavonoids	Flavanols	4233-96-9	3	9	9	9	46666	33963	30244	57904	24858	24827	336760	306360	36615	74146	40129	128970	247440	323520	188890	89269	81872	84075	--	--
Lmmp002795	463.12	301.07	462.115	C22H22O11	[M+H]+	Pratensein-7-O-glucoside	Flavonoids	Isoflavones	36191-03-4	3	9	9	9	9	9	9	9	9	9	10067	10938	9796.8	176430	156950	178910	7783.2	11475	9600.6	48945	58302	57706	--	--
Lmjp003655	463.12	301.08	462.116	C22H22O11	[M+H]+	6-C-MethylKaempferol-3-glucoside	Flavonoids	Flavones	-	2	417900	415420	450850	1254800	1199100	974230	829890	842180	798420	2938700	2796700	3085700	1239800	1276100	1313900	196580	217970	190460	955300	967120	1040800	--	--
Lmmp004257	463.12	317.06	462.116	C22H22O11	[M+H]+	6-C-Methylquercetin-3-O-rhamnoside	Flavonoids	Flavonols	-	2	72829	77701	78927	79694	66013	56524	9	9	9	9	9	9	6239.6	9727.7	5174.8	9	9	9	16432	20194	21776	--	--
Lmpn006208	461.11	315.05	462.116	C22H22O11	[M-H]-	8-MethoxyKaempferol-7-O-rhamnoside	Flavonoids	Flavonols	-	3	3055500	4186300	3729200	6102900	5777200	5136500	9	9	9	9	9	9	722190	911800	791920	161130	128040	170890	584700	401070	356290	--	--
Hmcp002539	463.12	317.06	462.116	C22H22O11	[M+H]+	Isorhamnetin-3-O-rhamnoside	Flavonoids	Flavonols	-	1	2513400	2487800	2516700	571410	488720	404980	9399.3	8158.2	11172	922.73	1852.6	795	9	9	9	9	9	9	309490	329930	316090	--	--
pmp000579	463.12	301.07	462.116	C22H22O11	[M+H]+	Diosmetin-7-O-galactoside*	Flavonoids	Flavanones	-	1	391600	366310	418270	1337200	1260700	1105000	881320	786370	887210	3231800	3136600	3104700	1241400	1187200	1201300	177490	206830	239690	959690	964670	886040	--	--
Cmyp002064	463.12	301.08	462.116	C22H22O11	[M+H]+	Yuanhuanin	Flavonoids	Flavones	83133-14-6	2	461960	391230	445780	1365700	896990	1223900	796800	698900	809230	2883400	2836100	2915700	938940	1325100	1459600	233530	209200	202230	836860	1071100	920320	--	--
Lmdp003171	463.12	317.07	462.116	C22H22O11	[M+H]+	Azalein (Azaleatin-3-O-rhamnoside)	Flavonoids	Flavonols	29028-02-2	3	541980	605490	506630	177180	169760	179150	9	9	9	19282	7921.8	20625	9	9	9	3561.2	12149	9233.2	175370	131620	161230	--	--
pmp001163	463.12	286	462.116	C22H22O11	[M+H]+	Tectoridin	Flavonoids	Isoflavones	611-40-5	3	26534	22203	31415	69722	57399	60571	37734	40075	50844	177100	168980	191520	83247	74099	88810	14603	15691	13313	58341	49844	56348	C10533	--
Hmmp004965	463.12	301.07	462.116	C22H22O11	[M+H]+	Diosmetin-7-O-glucoside*	Flavonoids	Flavanones	20126-59-4	1	9	9	9	9	9	9	9	9	9	83225	85139	76791	227150	186010	228180	4708.4	4913.2	14961	142160	96645	132390	--	--
pmb2999	461.11	299.1	462.116	C22H22O11	[M-H]-	Chrysoeriol-5-O-glucoside	Flavonoids	Flavones	-	3	26516000	31597000	32822000	14749000	14035000	11191000	1560700	1538700	1511800	301640	286660	274490	2357400	2787600	3015900	1900900	2112800	2527400	8232700	8157900	9134600	--	--
Hmgp002189	463.13	301.07	462.118	C22H22O11	[M+H]+	Hispidulin-7-O-Glucoside	Flavonoids	Flavones	17680-84-1	1	399250	393750	424970	1243200	1174900	1229000	818740	947250	642460	3000500	2960400	3256400	1234600	1277000	1151100	207590	189010	193710	909980	988200	869710	C17762	--
pmf0203	463.12	301.07	463.123	C22H23O11+	[M]+	Peonidin-3-O-glucoside	Flavonoids	Anthocyanidins	68795-37-9	1	21298000	23405000	22484000	110560000	99808000	103520000	161420000	160920000	146190000	4566700	4337500	4109900	80428000	75334000	72839000	13579000	13471000	13863000	86268000	80903000	78215000	C12141	ko00942
Lmpp005784	465.1	333.07	464.095	C21H20O12	[M+H]+	6-MethoxyQuercetin-3-O-Xyloside	Flavonoids	Flavonols	-	3	505510	425650	440950	2707200	2252900	2943000	9	9	9	9	9	9	30239	34859	34210	37218	59245	37956	321010	380370	263650	--	--
mws0056	463.09	316.03	464.095	C21H20O12	[M-H]-	Myricetin-3-O-rhamnoside (Myricitrin)	Flavonoids	Flavonols	17912-87-7	1	69362	57637	65437	316260	246530	285650	3874.7	2287.6	3214.4	1207.6	1088.6	1106	324170	207460	237910	5361500	4462800	5191200	2057000	2019100	2005000	C10108	--
mws0856	463.09	301	464.095	C21H20O12	[M-H]-	Quercetin-4'-O-glucoside (Spiraeoside)	Flavonoids	Flavonols	20229-56-5	1	773310	826020	934750	500150	436350	436560	517970	540160	592010	85882	105470	68422	1883500	1838200	1640600	106520	114220	141890	1038900	1017600	928030	--	--
HJAP155	465.1	333.07	464.095	C21H20O12	[M+H]+	Laricitrin-3-O-xyloside	Flavonoids	Flavonols	-	3	452190	430030	457890	2566700	2703800	2797300	9	9	9	9	9	9	46892	37283	40168	19940	53428	69565	240520	397380	329870	--	--
Lmdp003286	465.1	303.06	464.095	C21H20O12	[M+H]+	Isohyperoside	Flavonoids	Flavonols	35589-21-0	1	31825000	32658000	31410000	17696000	16557000	15843000	2125700	2226400	2202500	970670	938960	996280	8451300	8150100	8910100	2492500	2453600	2662500	10510000	12851000	11021000	--	--
mws0091	463.09	300.03	464.095	C21H20O12	[M-H]-	Quercetin-3-O-glucoside (Isoquercitrin)	Flavonoids	Flavonols	482-35-9	1	25090000	25599000	26432000	14834000	14854000	13744000	3812600	3881000	3812900	951620	920050	865670	9512600	9297300	8001500	2402000	2655800	3113400	13621000	13125000	14545000	C05623	ko00944,ko01100,ko01110
mws0061	463.09	300	464.095	C21H20O12	[M-H]-	Quercetin-3-O-galactoside (Hyperin)	Flavonoids	Flavonols	482-36-0	1	22397000	25521000	27594000	15424000	14666000	14941000	3919000	4293200	4372400	1077100	1039200	973250	10233000	10042000	8520900	2418900	2767200	3281000	15036000	14646000	13212000	C10073	--
pme1598	463.12	301	464.132	C22H24O11	[M-H]-	Hesperetin-5-O-glucoside	Flavonoids	Flavanones	69651-80-5	3	1325400	1176900	1048600	656410	570940	602540	693290	717930	666730	123100	119270	123420	2351700	2330200	1931800	122620	150260	178100	1322100	1323600	1210800	--	--
Lmpp005842	479.11	333.07	478.101	C22H22O12	[M+H]+	6-MethoxyQuercetin-3-O-rhamnoside	Flavonoids	Flavonols	-	3	291890	275770	293780	2163400	1597400	2158000	9	9	9	9	9	9	58268	67864	64483	38847	39622	35271	343870	233950	309550	--	--
Lmjp003295	479.12	317.07	478.111	C22H22O12	[M+H]+	6-Methoxykaempferol-3-O-glucoside	Flavonoids	Flavonols	63422-27-5	1	7226700	4104300	9495300	1624300	2774000	2568600	92694	50632	47348	322060	152280	321700	157160	103270	269070	137460	158500	135450	2944500	2631000	2265600	--	--
Lmjp003044	479.12	317.06	478.111	C22H22O12	[M+H]+	Isorhamnetin-3-O-Glucoside	Flavonoids	Flavonols	5041-82-7	1	36476000	35948000	36306000	89423000	91815000	86299000	7495400	7585500	7465100	1056200	1076900	916150	4498400	4980100	5234100	400160	451490	407520	25692000	27896000	27550000	--	--
HJAP156	479.12	333.07	478.111	C22H22O12	[M+H]+	Laricitrin-3-O-rhamnoside	Flavonoids	Flavonols	-	3	227930	251040	288690	2027200	1450900	2076700	9	9	9	9	9	9	61883	56552	63808	25166	32901	31823	300980	247990	313220	--	--
Lmjp002906	479.12	317.07	478.111	C22H22O12	[M+H]+	Rhamnetin-3-O-Glucoside	Flavonoids	Flavonols	27875-34-9	1	36205000	36131000	37850000	83500000	91152000	87069000	7860800	7888500	7172700	1046400	1044500	1101300	4956000	3712800	4634100	373790	435590	387590	25489000	27612000	26963000	--	--
Hmgp002036	479.12	317.06	478.112	C22H22O12	[M+H]+	Nepetin-7-O-glucoside	Flavonoids	Flavones	569-90-4	1	36468000	41471000	37391000	72633000	68608000	82410000	7207300	7304100	8133300	1011400	875490	1058600	4878900	4377900	4874600	416050	394460	449260	27984000	26567000	26747000	--	--
Lmfp003403	481.1	319.05	480.09	C21H20O13	[M+H]+	Quercetagetin-7-O-glucoside	Flavonoids	Flavonols	548-75-4	1	42204000	50327000	50728000	9	9	9	9	9	9	9	9	9	9	9	9	9	9	9	3019200	3506800	3155000	--	--
Lmpp003465	481.1	319.04	480.09	C21H20O13	[M+H]+	Myricetin-3-O-glucoside	Flavonoids	Flavonols	19833-12-6	1	51189000	49560000	59251000	9	9	9	9	9	9	9	9	9	9	9	9	9	9	9	3201000	2957200	2667600	--	--
Lmdp002969	481.1	319.06	480.09	C21H20O13	[M+H]+	Myricetin-3-O-galactoside	Flavonoids	Flavonols	15648-86-9	1	49193000	44924000	53901000	9	9	9	9	9	9	9	9	9	9	9	9	9	9	9	2978300	2715300	3419000	--	--
HJAP005	495.11	333.07	494.105	C22H22O13	[M+H]+	Laricitrin-3-O-glucoside	Flavonoids	Flavonols	39986-90-8	1	450230	541190	540170	7406000	6358700	6653300	9	9	9	9	9	9	30854	66700	48744	12539	22360	12758	376280	365630	383570	--	--
Lmjp003231	495.11	333.07	494.106	C22H22O13	[M+H]+	Patuletin-3-O-glucoside	Flavonoids	Flavonols	-	1	459200	407800	543670	7546200	5512500	5940500	9	9	9	9	9	9	37886	42764	51704	11931	20174	13684	319310	385060	309360	--	--
Lmtn002997	493.1	331.05	494.106	C22H22O13	[M-H]-	Mearnsetin-3-O-glucoside	Flavonoids	Flavones	-	3	1903800	2052000	2030400	9	9	9	306170	242910	278030	9	9	9	5039900	4653900	4860400	9	9	9	1077800	1044600	967470	--	--
HJAP135	505.12	257.08	504.126	C24H24O12	[M+H]+	Pinocembrin-7-O-(6''-O-malonyl)glucoside	Flavonoids	Flavanones	-	1	9919	10009	10716	9	9	9	33755	35172	32031	10616	11274	9857.2	536760	520430	525760	22381	22147	23047	151930	144610	154970	--	--
pmb3000	503.12	341.1	504.127	C24H24O12	[M-H]-	Chrysoeriol-7-O-(6''-acetyl)glucoside	Flavonoids	Flavones	-	3	854270	966610	1121900	21371	14901	18551	6034.6	8019.1	5454.1	22738	25078	32329	177010	177450	90804	27615	23122	25066	206550	171610	247490	--	--
Zmsp004363	507.12	303.05	506.106	C23H22O13	[M+H]+	Quercetin-3-O-(6''-acetyl)glucoside	Flavonoids	Flavonols	-	1	2304900	2192500	2575600	87657	74326	78093	598850	682190	686360	65674	68135	52304	1967200	1981500	1400700	569650	479090	648860	959650	938880	1371700	--	--
Hmln002199	505.1	300.03	506.107	C23H22O13	[M-H]-	Quercetin-3-O-(6''-acetyl)galactoside	Flavonoids	Flavonols	-	1	15855000	23788000	19285000	737270	651150	404670	53738	49901	33870	89248	146100	120080	2018300	2750200	2492200	9	9	9	12400000	6521800	8186200	--	--
Hmcp002187	509.13	347.07	508.121	C23H24O13	[M+H]+	Limocitrin-3-O-galactoside	Flavonoids	Flavonols	-	1	150900	191410	208670	132000	125990	144040	1629400	1880600	1764800	54862	51877	38313	56934	38740	43316	9	9	9	307450	346380	329210	--	--
Zmjp004852	509.13	347.08	508.122	C23H24O13	[M+H]+	5,6,3',4'-Tetrahydroxy-3,7-dimethoxyflavone-6-O-glucoside	Flavonoids	Flavones	-	1	257540	226320	280920	124720	133810	144720	1652600	1895400	1763200	67176	55001	48558	71344	65250	41261	9	9	9	289670	257060	346630	--	--
HJAP006	509.13	347.08	508.122	C23H24O13	[M+H]+	Syringetin-7-O-glucoside	Flavonoids	Flavonols	-	3	167410	189280	179680	181650	115680	148950	1665000	2103000	1880000	55391	32063	36746	53363	47619	49767	11657	12953	11529	299300	298340	316000	--	--
Lmdp004892	535.11	287.05	534.101	C24H22O14	[M+H]+	Kaempferol-3-O-(6''-malonyl)galactoside	Flavonoids	Flavonols	-	1	9	9	9	56301	31437	37712	16374	21989	17786	12207	15247	8190.3	718510	1028700	960990	36029	31599	42442	2366400	2230400	1893600	--	--
Lmmp003817	535.11	287.05	534.101	C24H22O14	[M+H]+	Kaempferol-3-O-(6''-malonyl)glucoside	Flavonoids	Flavonols	-	1	1889700	1875900	1748700	9	9	9	2687.6	4150.8	5384.3	9	9	9	9	9	9	8027	5506.6	2386.4	297110	324710	293440	--	--
pmp000589	551.1	303.05	550.096	C24H22O15	[M+H]+	Quercetin-7-O-(6''-malonyl)glucoside	Flavonoids	Flavonols	-	1	1813100	2332400	2366400	51620	48813	48436	9	9	9	8405	8374.2	9759.5	33072	38006	30282	6259.5	7012.5	12530	777110	757430	478720	--	--
pmb3114	561.14	289.2	562.148	C30H26O11	[M-H]-	Epicatechin-epiafzelechin	Flavonoids	Flavanols	-	3	947600	972910	1016000	113440	109570	112510	41407	44941	64052	132600	102180	87458	2152800	2034300	2133400	957180	963740	1007600	1076000	1045700	1074800	--	--
pmp000273	563.15	139.04	562.148	C30H26O11	[M+H]+	Gambiriin B3	Tannins	Tannin	76236-90-3	3	134880	152440	134020	10507	13168	13917	9	9	9	708090	776370	840020	5426	11645	11270	9	9	9	86890	69415	52242	C17777	--
HJAP064	565.12	317.08	564.088	C25H24O15	[M+H]+	Isorhamnetin-3-O-(6''-malonylglucoside)	Flavonoids	Flavonols	-	1	24806000	24762000	26423000	3085400	2946300	2754900	42361	42535	30984	71042	67111	74080	239900	218810	189690	8499.9	11476	6951.8	6665300	7265900	6540600	--	--
Zmhp005139	565.12	317.07	564.112	C25H24O15	[M+H]+	Tamarixetin-3-O-(6''-malonyl)glucoside	Flavonoids	Flavonols	-	1	27454000	27771000	26104000	2946700	3138700	2734700	37195	45875	35568	74192	74069	61468	174100	170340	179690	10634	8576.8	8842.8	6806500	6700500	7395400	--	--
Hmcp001858	565.15	287.05	564.147	C26H28O14	[M+H]+	Kaempferol-3-O-arabinoside-7-O-rhamnoside	Flavonoids	Flavonols	-	1	9	9	9	9	9	9	9	9	9	9	9	9	754560	626380	831270	9	9	9	422710	460920	453760	--	--
Zmjp003463	565.16	433.11	564.147	C26H28O14	[M+H]+	"Vitexin-2""-O-xyloside"	Flavonoids	Flavonoid carbonoside	-	3	9	9	9	9	9	9	9	9	9	9	9	9	34250000	33073000	27731000	73438	77991	68544	20783000	18703000	20040000	--	--
Smhp004476	565.15	433.11	564.148	C26H28O14	[M+H]+	Isovitexin-2''xyloside	Flavonoids	Flavonoid carbonoside	-	2	9	9	9	13422	8204.5	4505.5	9	9	9	35908	11196	14192	38736000	37387000	34783000	381430	241920	233280	22107000	23484000	23619000	--	--
Lmsn007789	565.17	273.08	566.179	C30H30O11	[M-H]-	Phloretin-4'-O-(6''-Cinnamoyl)glucoside	Flavonoids	Chalcones	-	3	43089000	44423000	44297000	37347	16530	13056	2465.8	2039.1	2004.5	10571	9051.1	6986.9	4056.2	2492.8	3303.9	440.38	448.87	458.78	16882000	15992000	15367000	--	--
HJN053	575.12	449.09	576.126	C30H24O12	[M-H]-	2α,3α-Epoxy-5,7,3',4'-tetrahydroxyflavan-(4β-8-epicatechin)	Tannins	Proanthocyanidins	-	3	10742	11933	12181	72445	69796	71064	22609	27071	25745	9	9	9	343790	369620	364950	142600	134970	133560	153920	164150	160430	--	--
HJN049	575.12	449.09	576.126	C30H24O12	[M-H]-	2α,3α-Epoxy-5,7,3',4'-tetrahydroxyflavan-(4β-8-catechin)	Tannins	Proanthocyanidins	-	3	9	9	9	9	9	9	9	9	9	9	9	9	206600	218780	240850	9	9	9	124000	126430	72665	--	--
HJN069	575.12	449.09	576.126	C30H24O12	[M-H]-	Tetrahydroxyflavan-(4α-8-epicatechin)	Flavonoids	Flavanols	-	3	9	9	9	80116	69203	58033	22997	18493	29579	9	9	9	320360	359640	325180	142560	148760	139160	155800	177990	168400	--	--
pme0432	575.12	285.01	576.127	C30H24O12	[M-H]-	Procyanidin A2	Tannins	Proanthocyanidins	41743-41-3	3	9	9	9	9	9	9	9	9	9	300990	281940	398020	3857100	4041900	4411900	2510600	2461400	2448800	2876300	2939100	2847000	C10237	--
pmb0837	577.13	425.3	576.127	C30H24O12	[M+H]+	Procyanidin A3	Tannins	Proanthocyanidins	86631-39-2	3	9	9	9	9	9	9	151920	201410	173390	9	9	9	9	9	9	9	9	9	196000	151950	221410	--	--
pme0430	575.12	285	576.127	C30H24O12	[M-H]-	Procyanidin A1	Tannins	Proanthocyanidins	103883-03-0	3	5060.2	3125.6	5090.8	14658	11638	13847	9	9	9	9	9	9	77367	73300	77005	18900	16884	15408	31145	39642	47633	--	--
pmn001667	577.14	407.1	578.142	C30H26O12	[M-H]-	Procyanidin B4	Tannins	Proanthocyanidins	29106-51-2	1	809570	731420	667550	3521900	3391700	3348300	110850	106070	118680	1092300	832910	898320	4991900	4524400	4690500	4240600	4223000	3940000	3381300	3499700	3373300	C10238	--
Lmqp007331	579.15	147.05	578.142	C30H26O12	[M+H]+	Kaempferol-3-O-(3''-O-p-Coumaroyl)rhamnoside	Flavonoids	Flavonols	-	1	27148	26201	25532	9	9	9	9	9	9	9	9	9	2001900	1964100	1980000	114960	113830	112280	233380	250170	236480	--	--
Lmpp003930	579.15	271.06	578.142	C30H26O12	[M+H]+	Apigenin-7-O-(6''-p-Coumaryl)glucoside	Flavonoids	Flavones	-	1	9	9	9	9	9	9	61747000	60965000	57344000	9	9	9	9	9	9	9	9	9	13154000	12559000	12564000	--	--
Lmmp006709	579.15	287.06	578.142	C30H26O12	[M+H]+	Kaempferol-3-O-(4''-p-coumaroyl)rhamnoside	Flavonoids	Flavonols	-	1	9	9	9	9	9	9	9	9	9	9	9	9	158470	137820	118570	10347	8424.4	6397.1	30532	27403	31728	--	--
Lmqp007185	579.15	147.05	578.142	C30H26O12	[M+H]+	Kaempferol-3-O-(4''-O-p-Coumaroyl)rhamnoside	Flavonoids	Flavonols	-	1	9	9	9	9	9	9	9	9	9	9	9	9	2134600	2158400	2104300	124560	117650	111320	232390	240400	260960	--	--
mws0836	577.14	425.1	578.142	C30H26O12	[M-H]-	Procyanidin B1	Tannins	Proanthocyanidins	20315-25-7	1	402570	400460	417000	4820200	4625000	4844700	1782700	1742800	1829700	59788000	61084000	60457000	11714000	11681000	10388000	3611000	3577600	3417000	25240000	25189000	27289000	--	--
MWSHY0171	579.15	409.09	578.142	C30H26O12	[M+H]+	Procyanidin B2	Tannins	Proanthocyanidins	29106-49-8	1	1418400	1413000	1517000	11406000	12312000	11274000	350010	340920	333220	2220500	2067600	1471600	14046000	12503000	13418000	9742300	9069800	10448000	7993200	7030700	8170300	C17639	--
pme0436	577.14	407.1	578.142	C30H26O12	[M-H]-	Procyanidin B3	Tannins	Proanthocyanidins	23567-23-9	1	253240	229850	253690	9	9	9	1283900	1372100	1465300	8950600	7041100	8217700	2001600	1929100	1718400	9	9	9	2044400	2195300	2251700	--	--
pme0368	579.17	271.01	578.164	C27H30O14	[M+H]+	Apigenin-7-O-rutinoside (Isorhoifolin)	Flavonoids	Flavones	552-57-8	2	9	9	9	9	9	9	56033000	67006000	57664000	164450	150910	178120	9	9	9	51640	70710	70357	13216000	12610000	13702000	--	--
pme3227	579.17	433	578.164	C27H30O14	[M+H]+	Vitexin-2''-O-rhamnoside	Flavonoids	Flavonoid carbonoside	64820-99-1	2	9	9	9	64560	44942	45270	9	9	9	9	9	9	28208000	30662000	30473000	271500	105940	165220	12568000	14781000	12809000	C12628	ko00944
MWSHY0201	579.17	287.06	578.164	C27H30O14	[M+H]+	Kaempferol-3,7-O-dirhamnoside (Kaempferitrin)	Flavonoids	Flavonols	482-38-2	1	12417	18764	20976	124280	99762	112180	5878	3675.5	5876	26774	33992	18229	21649000	23121000	22648000	205460	138310	129140	9513800	9202100	9027300	C16981	--
Zmjp003179	581.15	449.11	580.142	C26H28O15	[M+H]+	Orientin-2''-O-xyloside	Flavonoids	Flavonoid carbonoside	-	3	72992	88059	56942	9	9	9	9	9	9	9	9	9	677310	766000	673610	5105.2	4023.7	5177.2	188320	175050	187160	--	--
Hmcp001769	581.15	303.04	580.142	C26H28O15	[M+H]+	Quercetin-3-O-rhamnosyl(1→2)arabinoside	Flavonoids	Flavonols	-	1	9	9	9	9	9	9	9	9	9	9	9	9	13735000	14379000	14075000	152770	171040	166540	6815400	8032200	7015600	--	--
HJAP148	581.15	287.06	580.142	C26H28O15	[M+H]+	Kaempferol-3-O-sambubioside	Flavonoids	Flavonols	27661-51-4	2	229200	210040	244420	44765	34200	44812	9	9	9	9	9	9	4294200	4866400	4504800	133790	105520	80235	1808400	1873900	2024700	--	--
Lmlp007435	581.17	147.04	580.158	C30H28O12	[M+H]+	Isosalipurposide-6''-O-p-coumaric acid	Flavonoids	Chalcones	-	2	368940	392260	350530	59690	52404	59379	17382	16313	19916	45546	16658	15690	52598000	50587000	48272000	35058000	33435000	39105000	19272000	22089000	22076000	--	--
pmp000275	581.17	139.04	580.158	C30H28O12	[M+H]+	Gambiriin A1	Tannins	Tannin	76250-49-2	3	9	9	9	8595	11709	8043.8	9	9	9	490590	405590	439540	25975	30487	16404	9	9	9	54223	58708	57494	C17772	--
mws1066	579.17	271	580.179	C27H32O14	[M-H]-	Naringenin-7-O-Rutinoside(NariRutin)	Flavonoids	Flavanones	14259-46-2	3	9	9	9	8204.7	14037	3724.7	9	9	9	871500	36422	51860	26863	21251	17430	5092	9452.3	9071.5	8796.2	9858.9	5462.2	C09793	--
mws0046	579.17	271.06	580.179	C27H32O14	[M-H]-	Naringenin-7-O-Neohesperidoside(Naringin)	Flavonoids	Flavanones	10236-47-2	3	9	9	9	7575.7	13615	4294.1	10161	7110.2	2018.5	773830	29853	49068	156130	164170	127560	16199	20601	23618	32926	17763	31439	C09789	ko00941
Lmsn006753	581.17	273.08	582.174	C30H30O12	[M-H]-	Phloretin-4'-O-(6''-p-Coumaroyl)glucoside	Flavonoids	Chalcones	-	3	13735000	12849000	13286000	132400	109080	123030	9	9	9	9	9	9	413330	411670	429560	236540	230740	238050	3350000	3215300	3161300	--	--
Lmmp003672	593.17	441.11	592.158	C31H28O12	[M+H]+	8,8'-Methylenebiscatechin	Flavonoids	Flavanols	81555-08-0	3	9	9	9	29593	15960	21775	9	9	9	9	9	9	50778	70329	50750	16255	9572.3	11073	25132	28582	17948	--	--
HJN074	591.15	289.07	592.158	C31H28O12	[M-H]-	Procyanidin A6	Tannins	Proanthocyanidins	-	3	9	9	9	25710	23329	18710	9	9	9	9	9	9	77349	67198	77575	22823	21871	20487	22597	20359	15740	--	--
pmb2586	593.13	285.6	594.137	C30H26O13	[M-H]-	Gallocatechin-catechin	Flavonoids	Flavanols	-	3	9	9	9	9	9	9	9	9	9	9	9	9	116910	128080	140960	9	9	9	119160	105210	133310	--	--
Lmyp004889	595.14	287.05	594.137	C30H26O13	[M+H]+	Kaempferol-3-O-(2''-p-Coumaroyl)glucoside	Flavonoids	Flavonols	137018-32-7	1	2465300	2492100	2506800	9	9	9	9	9	9	9	9	9	9	9	9	9	9	9	189830	215710	279360	--	--
mws1290	593.13	285	594.137	C30H26O13	[M-H]-	Kaempferol-3-O-(6''-p-Coumaroyl)glucoside (Tiliroside)	Flavonoids	Flavonols	20316-62-5	1	9683300	10317000	9664300	116880	96220	117820	2152900	2342800	2199400	57819	35863	40158	297030	296300	311360	73904	67214	74114	2823500	2353200	2685200	C17140	--
Hmjn004446	593.13	285.04	594.137	C30H26O13	[M-H]-	Luteolin-7-O-(6''-caffeoyl)rhamnoside	Flavonoids	Flavones	-	1	10482000	11077000	11527000	9	9	9	2554000	2762500	2688700	280910	100210	126100	513620	467330	521520	221540	230730	220030	2872600	2692200	2533900	--	--
Lmyp004407	595.14	287.05	594.137	C30H26O13	[M+H]+	Kaempferol-3-O-(2''-p-Coumaroyl)galactoside	Flavonoids	Flavonols	-	1	16953000	17406000	17113000	9	9	9	1814600	1791200	1996400	39525	24630	44567	229370	205910	161530	45221	66698	62158	2373200	2279200	2479700	--	--
pmp000593	595.17	449.1	594.158	C27H30O15	[M+H]+	Luteolin-7-O-rutinoside	Flavonoids	Flavones	3563-98-2	1	29245000	32146000	36574000	232390	160780	166740	49122	31003	39736	154480	141090	155380	2512800	2423700	2511300	642270	839230	737590	11805000	12132000	12040000	--	--
MWSslk254	595.17	287.06	594.158	C27H30O15	[M+H]+	Kaempferol-3-O-glucorhamnoside	Flavonoids	Flavonols	40437-72-7	1	2375700	2285900	2309400	13893	7247.2	3648.2	9	9	9	11688	7946.8	2928.5	116450	114110	104100	31357	39468	25204	534990	568020	523630	--	--
MWSHY0061	595.16	287.06	594.158	C27H30O15	[M+H]+	Kaempferol-3-O-neohesperidoside	Flavonoids	Flavonols	32602-81-6	1	2826100	2630900	2391500	8807.2	5871.5	10896	9	9	9	19720	9519.8	5857	134620	136440	124600	31318	33286	34279	622870	620150	595130	--	--
pme1605	593.15	285	594.158	C27H30O15	[M-H]-	Kaempferol-3-O-robinobioside(Biorobin)	Flavonoids	Flavonols	17297-56-2	1	9	9	9	9	9	9	9	9	9	15464	14563	13517	11718000	12101000	11663000	9	9	9	10675000	10696000	11409000	--	--
Lmsn002815	593.15	285.04	594.158	C27H30O15	[M-H]-	Kaempferol-3-O-rutinoside(Nicotiflorin)	Flavonoids	Flavonols	17650-84-9	1	23030000	23499000	22188000	125830	106390	81909	9	9	9	63935	69426	86219	837900	927670	938400	356750	348790	377440	5963600	5715500	6553000	C21833	ko00944,ko01110
MWSslk252	593.19	285.08	594.195	C28H34O14	[M-H]-	Didymin (Isosakuranetin-7-O-rutinoside)	Flavonoids	Flavanones	14259-47-3	3	4931500	4822000	4512400	33982	29984	30837	1088100	1155600	1106300	28421	19832	24347	160600	180760	189060	50211	35539	44803	1390100	1297200	1312200	--	--
mws0791	593.19	285	594.195	C28H34O14	[M-H]-	Poncirin (Isosakuranetin-7-O-neohesperidoside)	Flavonoids	Flavanones	14941-08-3	3	9837000	9687500	9407500	120000	96959	103430	2147100	2081700	1943400	52731	40501	40085	283470	258810	259930	66141	83253	68478	2666100	2589000	2539300	C09830	--
Lmpp003789	595.14	287.06	595.145	C30H27O13+	[M]+	Cyanidin-3-O-(6''-O-p-Coumaroyl)glucoside	Flavonoids	Anthocyanidins	-	3	2128100	2079700	2061400	11718	5110	5073	9	9	9	14666	5907	5086	100240	96932	106960	20442	19801	30739	436210	498240	504560	C12095	ko00942
pme1793	595.17	271.06	595.166	C27H31O15+	[M]+	Pelargonidin-3,5-O-diglucoside	Flavonoids	Anthocyanidins	17334-58-6	3	11929	13907	10661	9	9	9	9	9	9	7580.1	13559	15265	350230	388610	323020	13045	7524.3	5668.9	92895	100070	106430	C08725	ko00942
pme1773	595.17	287.06	595.166	C27H31O15+	[M]+	Cyanidin-3-O-Rutinoside (Keracyanin)	Flavonoids	Anthocyanidins	28338-59-2	1	9	9	9	9	9	9	65899000	63574000	60658000	17795000	19388000	18260000	133190000	137330000	122870000	213490000	214490000	204110000	70652000	86625000	88063000	C08620	ko00942
Lmjp002596	597.14	303.05	596.138	C26H28O16	[M+H]+	Quercetin-3-O-sambubioside	Flavonoids	Flavonols	83048-35-5	2	9	9	9	9	9	9	9	9	9	9	9	9	4045200	3942900	4003000	291650	244090	240380	1726300	1432800	1839800	C12637	ko00944
Lmln001951	595.13	300.03	596.138	C26H28O16	[M-H]-	Quercetin-3-O-(6''-O-arabinosyl)glucoside	Flavonoids	Flavonols	-	2	41731	44517	46864	41133	31641	27472	9	9	9	9	9	9	527120	596090	577440	95421	100240	119360	140280	182460	146290	--	--
Lmyn005006	595.15	287.06	596.153	C30H28O13	[M-H]-	"""Eriodictyol-7-O-(6""""-O-p-coumaroyl)glucoside"""	Flavonoids	Flavanones	-	2	5182800	5218700	5337300	1730100	1600700	1837300	7343.3	4752.8	5397.5	9	9	9	233040	195110	205270	9	9	9	1108800	1085200	1135300	--	--
Zmhn002912	595.16	301.07	596.174	C27H32O15	[M-H]-	Viscumneoside III(Homoeriodictyol-7-O-Apiosyl-(1-2)-Glucopyranoside)	Flavonoids	Flavones	118985-27-6	1	29035	24380	26806	2429.6	2458.8	1559.3	3784	3143.1	3891.4	12379	4826.2	5481.6	14822000	15056000	14284000	6327600	6111000	7125500	3543000	3701100	3367000	--	--
mws1519	595.17	287	596.174	C27H32O15	[M-H]-	Eriodictyol-7-O-Rutinoside (Eriocitrin)	Flavonoids	Flavanones	13463-28-0	3	23189	21600	24216	3561.7	6971.6	2619.1	226100	245450	294670	12729	5551.3	2345.2	376850	411720	399130	9	9	9	238910	208390	216190	C09732	--
Lmsn006267	597.16	273.08	598.169	C30H30O13	[M-H]-	Phloretin-4'-O-(6''-Caffeoyl)glucoside	Flavonoids	Chalcones	-	3	10798000	12320000	12121000	71556	56802	61837	9	9	9	19730	18088	16513	9209.2	7959.2	9173.7	9	9	9	2074800	2022900	2216600	--	--
MWSslk165	609.18	301.08	608.174	C28H32O15	[M+H]+	Diosmetin-7-O-Neohesperidoside (Neodiosmin)	Flavonoids	Flavanones	38665-01-9	3	9	9	9	9	9	9	781990	643740	782810	9	9	9	9	9	9	52132	53238	45574	133370	141090	174940	--	--
mws1661	609.18	301	608.174	C28H32O15	[M+H]+	Diosmetin-7-O-rutinoside (Diosmin)	Flavonoids	Flavanones	520-27-4	3	9	9	9	15325	22245	4226	77156000	74405000	82928000	295470	234530	228690	77336	52082	87584	156070	180990	212580	16334000	14480000	17020000	C10039	--
pmb3002	607.17	299	608.174	C28H32O15	[M-H]-	Chrysoeriol-7-O-Rutinoside	Flavonoids	Flavones	-	3	160370	190890	178330	9	9	9	604870	649040	586420	9	9	9	268470	346410	299240	562220	616270	608240	408820	413310	437620	--	--
Lmpp003929	609.16	301.07	609.16	C31H29O13+	[M]+	Peonidin-3-O-(6''-O-p-coumaroyl)glucoside	Flavonoids	Anthocyanidins	-	2	9	9	9	9	9	9	61101000	65310000	66410000	206980	202170	241360	54308	77502	90105	123160	139760	127440	13250000	13292000	13606000	--	--
Lmmp000897	611.14	287.05	610.132	C30H26O14	[M+H]+	Gallocatechin-Gallocatechin	Flavonoids	Flavanols	-	3	547070	589730	474180	37915	28372	27218	9	9	9	9	9	9	2423800	3146400	3399200	9	9	9	901730	938330	1050600	--	--
Lmyp004052	611.14	147.04	610.132	C30H26O14	[M+H]+	Quercetin-3-O-(6''-p-Coumaroyl)galactoside	Flavonoids	Flavonols	-	1	971530	975710	921530	360460	255700	265140	67784000	71292000	71312000	6042200	6142100	5759000	9394000	8084400	7839100	9580100	9697800	10668000	22806000	22985000	23154000	--	--
Lmdp004267	611.14	147.04	610.132	C30H26O14	[M+H]+	Quercetin-3-O-(6''-p-Coumaroyl)glucoside	Flavonoids	Flavonols	-	1	572110	574940	591380	600040	491570	562130	4534700	4695500	4751300	209550	204730	210630	158720	143590	149560	128770	142940	149700	889590	717920	761840	--	--
Hmpp002612	611.16	287.05	610.153	C27H30O16	[M+H]+	Luteolin-7-O-gentiobioside	Flavonoids	Flavones	-	1	9	9	9	9	9	9	32499000	29421000	29575000	93384	98622	58787	1285000	1176300	1235500	201840	240810	271050	4655900	4820400	5112600	--	--
mws0059	609.15	301	610.153	C27H30O16	[M-H]-	Quercetin-3-O-rutinoside (Rutin)	Flavonoids	Flavonols	153-18-4	1	25564000	25790000	24911000	20868000	17840000	16328000	1136700	1237100	1217700	1805600	1852500	1931300	19605000	19917000	18768000	33378000	29644000	33001000	13921000	17105000	14878000	C05625	ko00944,ko01100,ko01110
Hmcp001598	611.16	317.06	610.153	C27H30O16	[M+H]+	Isorhamnetin-3-O-(2''-O-xylosyl)glucoside	Flavonoids	Flavonols	-	3	329340	332080	311380	9	9	9	9	9	9	9	9	9	32865	38238	26608	9	9	9	54094	49442	31754	--	--
Lmjp002461	611.16	303.05	610.153	C27H30O16	[M+H]+	Quercetin-3-O-neohesperidoside	Flavonoids	Flavonols	117611-67-3	1	9	9	9	9	9	9	9	9	9	9	9	9	3681300	3391800	3767600	777670	782870	858280	2116800	2070200	1854200	--	--
pmb0711	611.16	303.1	610.153	C27H30O16	[M+H]+	Quercetin-7-O-Rutinoside	Flavonoids	Flavonols	147714-62-3	1	45582000	46489000	42334000	37271000	32863000	27462000	3455500	3712100	3593200	4629300	4749900	4397800	26280000	23683000	25229000	44683000	51394000	52997000	26895000	27268000	25668000	--	--
Lmbp002336	611.16	303.05	610.153	C27H30O16	[M+H]+	Quercetin-3-O-(2''-O-rhamnosyl)galactoside	Flavonoids	Flavonols	-	1	687470	765710	660720	14533	22399	15861	24960	33650	29918	9	9	9	2103100	1957900	1948100	108680	120590	123300	690830	680100	711900	--	--
mws0036	609.18	301.09	610.19	C28H34O15	[M-H]-	Hesperetin-7-O-rutinoside (Hesperidin)	Flavonoids	Flavanones	520-26-3	3	33227	32741	55149	9	9	9	5487900	6035600	5348500	412400	363610	422040	1131200	1189800	1157100	1010400	994440	1137200	1730700	1411800	1416700	C09755	--
pme0001	609.18	301	610.19	C28H34O15	[M-H]-	Hesperetin-7-O-neohesperidoside(Neohesperidin)	Flavonoids	Flavanones	13241-33-3	3	86275	128130	122310	37059	21225	23151	13468000	18360000	17602000	1304500	1407500	1430600	3276300	3235900	3105000	3159400	3165400	3543300	6192100	5041000	5978000	C09806	ko00941
Lmcp004436	611.14	287.06	611.14	C30H27O14+	[M]+	Cyanidin-3-O-(6''-O-caffeoyl)glucoside	Flavonoids	Anthocyanidins	-	1	9	9	9	9	9	9	29777000	29412000	29334000	84368	86673	93938	1387400	1231000	985990	237820	224280	225160	4774400	4703900	5120900	--	--
Lmpp003662	611.14	303.05	611.14	C30H27O14+	[M]+	Delphinidin-3-O-(6''-O-p-coumaroyl)glucoside	Flavonoids	Anthocyanidins	-	1	45411000	46882000	43668000	36659000	30794000	27874000	3917200	3551900	3444700	4336800	4434500	4371800	26429000	24442000	22697000	47839000	49717000	49093000	24520000	25802000	24265000	C16370	ko00942
pme1777	611.16	287.06	611.161	C27H31O16+	[M]+	Cyanidin-3,5-O-diglucoside (Cyanin)	Flavonoids	Anthocyanidins	2611-67-8	1	756420	709960	719770	1773200	2049200	2218000	9	9	9	9	9	9	16789000	13934000	12333000	9	9	9	3046500	2697400	3072700	C08639	ko00942
Zmcp002924	611.16	287.05	611.161	C27H31O16+	[M]+	Cyanidin-3-O-(2''-O-glucosyl)glucoside	Flavonoids	Anthocyanidins	38820-68-7	1	9	9	9	9	9	9	549170	477000	519320	203100	236910	249800	3594800	3526400	4063800	693460	631740	571280	1147600	1312000	1283500	C16306	ko00942
pmb0628	613.18	451.1	612.169	C27H32O16	[M+H]+	Eriodictyol-8-C-glucoside-4'-O-glucoside	Flavonoids	Flavanones	-	3	9	9	9	9	9	9	5978500	8125900	5672200	38889	9897.9	22655	260260	367860	380890	123870	172970	146490	1983200	1737900	1610600	--	--
Lmsn006905	611.18	273.08	612.184	C31H32O13	[M-H]-	Phloretin-4'-O-(6''-Feruloyl)glucoside	Flavonoids	Chalcones	-	3	40339000	38873000	44774000	995340	827830	939650	13282	12957	14172	13941	7030.9	5145.3	79605	88477	78926	3473.1	3270.9	3816.6	18533000	18321000	18227000	--	--
pmb0603	625.18	301.6	624.169	C28H32O16	[M+H]+	Chrysoeriol-7,4'-di-O-glucoside	Flavonoids	Flavones	-	3	176510	177510	200820	49996	45045	56321	9	9	9	9	9	9	9	9	9	9	9	9	53512	56736	68733	--	--
Lmmp002463	625.18	317.07	624.169	C28H32O16	[M+H]+	Sexangularetin-3-O-glucoside-7-O-rhamnoside	Flavonoids	Flavonols	-	1	50422000	50198000	50882000	25623000	23393000	20527000	253600	226950	251610	2094600	1961900	1863700	1080600	1159700	1303600	938080	1032300	889350	21515000	21261000	23356000	--	--
Lmsp004721	625.18	317.07	624.169	C28H32O16	[M+H]+	Tamarixetin-3-O-glucoside-7-O-rhamnoside	Flavonoids	Flavonols	-	1	49895000	50698000	49248000	24828000	23944000	22213000	218260	218430	223930	1955400	2133400	1846400	1206100	1080200	1215400	981620	1112700	996950	22637000	23340000	23016000	--	--
MWSHY0064	625.17	317.07	624.169	C28H32O16	[M+H]+	Isorhamnetin-3-O-neohespeidoside	Flavonoids	Flavonols	55033-90-4	1	54673000	51156000	45051000	26360000	25266000	20501000	242360	149800	296460	1796100	2146700	1897300	1052300	1115600	1009600	976800	994190	1018800	21286000	21754000	21177000	--	--
Lmmp002963	625.18	317.06	624.169	C28H32O16	[M+H]+	6-C-Methylquercetin-3-O-rutinoside	Flavonoids	Flavonols	-	1	51285000	49239000	50494000	20795000	19320000	17814000	195480	196600	207430	1670400	1531800	1456700	1083700	903840	1019800	820220	860440	859470	20148000	18983000	17781000	--	--
pmp000596	627.16	465.1	626.148	C27H30O17	[M+H]+	Quercetin-3-O-(2''-O-galactosyl)glucoside	Flavonoids	Flavonols	56782-99-1	1	647780	460980	646630	102730	64896	48351	9	9	9	9	9	9	9	9	9	9	9	9	62941	38643	39730	--	--
Zmdp003457	627.16	319.05	626.148	C27H30O17	[M+H]+	Myricetin-3-O-galactoside-3'-O-rhamnoside	Flavonoids	Flavonols	-	1	9	9	9	75966	42760	54497	9	9	9	9	9	9	227380	212120	290020	9	9	9	290440	253750	219840	--	--
pmp001310	627.16	303.1	626.148	C27H30O17	[M+H]+	6-Hydroxykaempferol-3,6-O-Diglucoside	Flavonoids	Flavonols	-	1	743550	728470	693240	441110	401610	389050	1695600	2114700	1691200	487680	461010	472420	5830200	5758100	5681600	391510	545370	474340	2067700	2330300	2215100	--	--
MWSHY0162	627.16	303.06	626.148	C27H30O17	[M+H]+	Quercetin-3-O-sophoroside (Baimaside)	Flavonoids	Flavonols	18609-17-1	3	9	9	9	421800	415890	409570	1776400	1738900	1659200	374020	514000	491670	6096000	5741700	6259800	592230	533490	580350	1991200	2061100	2470600	C12667	ko00944
Zmhp002730	627.16	303.05	626.148	C27H30O17	[M+H]+	6-Hydroxykaempferol 6,7-Diglucoside	Flavonoids	Flavonols	142674-16-6	1	249720	287430	260550	434400	308060	261480	629730	489590	825010	510260	473430	493120	6075200	6380600	5649300	479890	617200	518720	1863100	2349400	2082800	--	--
Zmhp102730	627.16	303.05	626.148	C27H30O17	[M+H]+	6-Hydroxykaempferol 3,6-Diglucoside	Flavonoids	Flavonols	-	1	256900	231140	196770	287890	298110	233410	617230	678400	836120	440310	437430	416990	5712300	5516600	5162300	495800	556250	500140	2336100	2244700	2046900	--	--
Lmsp003729	627.16	319.05	626.148	C27H30O17	[M+H]+	Myricetin-3-O-rutinoside	Flavonoids	Flavonols	-	1	9	9	9	57142	53093	64516	9	9	9	9	9	9	232540	245500	224300	9	9	9	282740	220520	261290	--	--
pmb0618	627.19	465.1	626.185	C28H34O16	[M+H]+	Hesperetin-8-C-glucoside-3'-O-glucoside	Flavonoids	Flavonoid carbonoside	-	3	313780	334490	291780	9	9	9	175470	95950	200980	9	9	9	4982600	5183500	5461000	57429	61299	67708	1237100	1414400	1253100	--	--
pmb0645	627.19	465.2	626.185	C28H34O16	[M+H]+	Hesperetin-6-C-glucoside-7-O-glucoside	Flavonoids	Flavonoid carbonoside	-	3	763520	734670	724740	502990	391730	499290	1174600	1220800	1080000	9	9	9	911350	870500	781210	36927	30032	22251	625250	489340	532600	--	--
pmb2970	625.18	565.3	626.185	C28H34O16	[M-H]-	Hesperetin-5,7-di-O-glucoside	Flavonoids	Flavanonols	-	3	9	9	9	9	9	9	81185	83910	89502	3755.3	5053.2	6758.8	30088	31861	19273	9	9	9	25374	26878	27118	--	--
Lmcp005542	627.13	303.05	627.134	C30H27O15+	[M]+	Delphinidin-3-O-(6''-O-caffeoyl)glucoside	Flavonoids	Anthocyanidins	-	3	41986	45498	18959	32748	37242	34594	764440	737720	804120	61574	68899	64857	44227	70377	60168	490000	484380	544650	207050	188780	194920	--	--
Hmcp001629	697.16	449.1	696.153	C30H32O19	[M+H]+	Kaempferol-3-O-(6''-Malonyl)glucoside-7-O-Glucoside	Flavonoids	Flavonols	-	2	229050	217520	154780	9	9	9	9	9	9	9	9	9	295830	248100	211120	9	9	9	88644	125560	73747	--	--
pmb0706	713.16	465.1	712.149	C30H32O20	[M+H]+	Quercetin-5-O-(6''-malonyl)glucosyl-5-O-glucoside	Flavonoids	Flavonols	-	3	1059400	1017100	969310	9	9	9	9	9	9	9	9	9	130880	146320	141690	9	9	9	142300	154670	125910	--	--
MWSHY0093	725.23	579.17	724.221	C33H40O18	[M+H]+	Ligustroflavone(Nuezhenoside)	Flavonoids	Flavones	260413-62-5	2	9	9	9	9	9	9	9	9	9	9	9	9	77304	93702	105400	9	9	9	33752	27521	41943	--	--
Hmcp001658	727.17	479.11	726.164	C31H34O20	[M+H]+	Isorhamnetin-3-O-(6''-malonylglucoside)-7-O-glucoside	Flavonoids	Flavonols	-	1	785600	753430	777560	9	9	9	9	9	9	9	9	9	16952	10417	9009.3	9	9	9	86338	77753	94667	--	--
Xmyp004678	727.21	287.05	726.201	C32H38O19	[M+H]+	Kaempferol-3-O-(2-O-Xylosyl-6-O-Rhamnosyl)Glucoside	Flavonoids	Flavonols	-	1	9	9	9	9	9	9	9	9	9	9	9	9	1563300	1579000	1576900	63790	93299	125500	869460	962550	788770	--	--
Lmjp002491	727.19	287.05	727.187	C35H35O17+	[M]+	Cyanidin-3-O-(6''-O-p-coumaroyl-2''-O-xylosyl)glucoside	Flavonoids	Anthocyanidins	-	2	9	9	9	9	9	9	9	9	9	9	9	9	1516800	1572100	1471000	87842	83093	122410	957290	887010	983790	--	--
Lmhp002314	727.21	287.06	727.208	C32H39O19+	[M]+	Cyanidin-3-O-(2''-O-xylosyl)rutinoside	Flavonoids	Anthocyanidins	-	2	9	9	9	9	9	9	9	9	9	9	9	9	6925400	8042800	6991200	2343100	2283000	2518500	1875300	2039500	2016200	--	--
Zmhp003322	741.2	433.11	740.195	C36H36O17	[M+H]+	Isovitexin-2''-O-(6'''-p-coumaroyl)glucoside	Flavonoids	Flavonoid carbonoside	-	3	9	9	9	9	9	9	441420	723630	733840	9	9	9	9	9	9	20701	22481	30866	89821	58658	74558	--	--
Zmlp003063	741.23	433.12	740.209	C33H40O19	[M+H]+	Luteolin-7-O-(2''-O-rhamnosyl)rutinoside	Flavonoids	Flavones	-	1	9	9	9	9	9	9	9	9	9	9	9	9	259300	328650	291540	9	9	9	112910	194140	102640	--	--
Lmsp003881	741.22	287.06	740.216	C33H40O19	[M+H]+	Kaempferol-3-O-rutinoside-7-O-rhamnoside	Flavonoids	Flavonols	-	1	9	9	9	9	9	9	9	9	9	9	9	9	245610	260460	309320	9	9	9	201850	159770	220610	--	--
pmb2991	739.21	269.2	740.216	C33H40O19	[M-H]-	Apigenin-7-O-glucoside-4'-O-Rutinoside	Flavonoids	Flavones	-	3	36137	35587	39663	3811	2362.6	3291.7	3549.7	1661.4	4068	9	9	9	52952	57797	62751	9535.7	12739	13599	20511	27662	32023	--	--
mws1035	741.22	433	740.216	C33H40O19	[M+H]+	Kaempferol-3-O-robinoside-7-O-rhamnoside (Robinin)	Flavonoids	Flavonols	301-19-9	1	9	9	9	9	9	9	9	9	9	176820	173590	156930	193340	293440	240030	9	9	9	108740	116190	126150	C10178	--
HJAP061	743.2	303.05	742.195	C32H38O20	[M+H]+	Quercetin-3-O-(2''-O-arabinosyl)rutinoside	Flavonoids	Flavonols	-	1	53144	47576	39361	9	9	9	9	9	9	9	9	9	6331800	7031200	6384300	5503400	6713800	6260300	3191200	3266800	2545600	--	--
Lmsn007073	749.17	273.08	750.18	C37H34O17	[M-H]-	Phloretin-4'-O-(6''-Galloyl)glucoside+Caffeoyl	Flavonoids	Chalcones	-	3	9	9	9	9	9	9	9	9	9	1401.2	924.78	536.89	9	9	9	9	9	9	61684	59803	61816	--	--
Xmyp004945	757.22	287.06	756.211	C33H40O20	[M+H]+	Kaempferol-3-O-(6''-Rhamnosyl-2''-Glucosyl)Glucoside (Camelliaside A)	Flavonoids	Flavonols	135095-52-2	1	9	9	9	9	9	9	150800	201870	216440	9	9	9	44007	58235	53486	49759	60988	41744	60210	70226	67097	--	--
pmb2976	755.2	447.2	756.211	C33H40O20	[M-H]-	Chrysoeriol-8-C-arabinoside-7-O-Sophoroside	Flavonoids	Flavones	-	3	5750.6	8844.1	7292.5	9	9	9	9	9	9	9	9	9	86542	82680	79139	9	9	9	70852	71801	78827	--	--
pmb0639	757.22	595.2	756.211	C33H40O20	[M+H]+	Apigenin-8-C-glucoside-7-O-Sophoroside	Flavonoids	Flavonoid carbonoside	-	3	9	9	9	9	9	9	9	9	9	9	9	9	83026	98161	62388	9	9	9	98991	85102	114070	--	--
Lmpp003268	757.22	287.06	756.211	C33H40O20	[M+H]+	Kaempferol-3-O-rutinoside-7-O-glucoside	Flavonoids	Flavonols	-	1	9	9	9	9	9	9	9	9	9	9	9	9	10293000	10256000	8954800	33694	38407	18546	4081800	3382200	3621300	--	--
HJAP127	757.22	303.05	756.212	C33H40O20	[M+H]+	Quercetin-3-O-(2''-O-Rhamnosyl)rutinoside	Flavonoids	Flavonols	55696-57-6	3	2503.8	1871.2	4368	9	9	9	9	9	9	9	9	9	1203200	1136400	1159400	578500	498780	667830	467820	551290	487830	--	--
Smsp001702	757.22	287.06	757.219	C33H41O20+	[M]+	Cyanidin-3-O-rutinoside-5-O-glucoside	Flavonoids	Anthocyanidins	-	3	2339.7	2253.9	2226.3	9	9	9	9	9	9	9	9	9	16527	18304	20792	16105	12354	15172	8939.7	6151.2	6812.5	C12646	ko00942
Smsp101702	757.22	317.07	757.219	C33H41O20+	[M]+	Petunidin-3-O-rutinoside-O-arabinoside	Flavonoids	Anthocyanidins	-	3	9	9	9	4505.6	2850.4	3388.2	9	9	9	9	9	9	29266	31035	31412	9	9	9	4928	6537.1	6217.9	--	--
Zmmp003591	757.22	303.05	757.219	C33H41O20+	[M]+	Delphinidin-3-O-(2'''-O-p-coumaroyl)rutinoside	Flavonoids	Anthocyanidins	-	3	9	9	9	9	9	9	9	9	9	9	9	9	1110500	1030000	1157400	624950	541280	657470	413270	449250	443160	--	--
Hmcp001329	759.2	303.05	758.191	C32H38O21	[M+H]+	Quercetin-3-O-xylosyl(1→2)glucosyl(1→2)glucoside	Flavonoids	Flavonols	-	1	14572	13832	15234	9	9	9	9	9	9	9	9	9	1172900	1277900	1191700	9	9	9	413060	450330	453670	--	--
Zmmp003478	771.21	317.07	771.213	C37H39O18+	[M]+	Petunidin-3-O-(6''-O-p-coumaroyl)glucoside-5-O-rhamnoside	Flavonoids	Anthocyanidins	-	3	30148	26111	21888	9	9	9	5515.5	5511	4137.5	4126.8	6824	5498	36561	28933	17899	9629	12402	3450	27545	20590	30259	--	--
Zmmp003779	771.21	317.07	771.213	C37H39O18+	[M]+	Petunidin-3-O-(6''-O-p-coumaroyl)rutinoside	Flavonoids	Anthocyanidins	-	3	77721	87506	79450	5048.2	2874	4273.5	9	9	9	9	9	9	9	9	9	9	9	9	6396.2	7203	10077	--	--
pmp001314	773.21	627.2	772.206	C33H40O21	[M+H]+	6-Hydroxykaempferol-3-O-rutin-6-O-glucoside	Flavonoids	Flavonols	-	3	9	9	9	9	9	9	9	9	9	9	9	9	46338	25333	23459	9	9	9	14192	15110	9912	--	--
Lmmp002334	773.21	303.05	772.206	C33H40O21	[M+H]+	Quercetin-3-O-rutinoside-7-O-glucoside	Flavonoids	Flavonols	-	1	9	9	9	9	9	9	9	9	9	21377	15925	33176	680710	650690	777230	130520	118870	99859	264110	241510	245410	--	--
Lmqp002170	773.21	449.11	772.206	C33H40O21	[M+H]+	Kaempferol-3-O-sophorotrioside	Flavonoids	Flavonols	80714-53-0	2	15359	16106	16119	9	9	9	9	9	9	9	9	9	37813	33788	32619	9	9	9	7720.6	14166	13244	C12635	ko00944
Zmhp002640	773.21	303.05	772.206	C33H40O21	[M+H]+	6-Hydroxykaempferol 3-Rutinoside-6-glucoside	Flavonoids	Flavonols	-	1	29875	8897.6	21215	9	9	9	19283	26070	23376	9	9	9	186490	219790	206700	9	9	9	67309	64831	64384	--	--
Lmsp002982	773.21	303.05	772.206	C33H40O21	[M+H]+	Quercetin-3-O-sophoroside-7-O-rhamnoside	Flavonoids	Flavonols	-	1	232740	225620	222570	3293	2083.2	1578.7	24677	21168	21419	5586.1	9412.7	7100.1	529890	580580	584000	26374	22316	24777	194040	217010	201050	--	--
HJAP023	773.22	611.17	772.207	C33H40O21	[M+H]+	Kaempferol-6,8-di-C-glucoside-7-O-glucoside	Flavonoids	Flavonoid carbonoside	-	2	24391	35274	27729	9	9	9	9	9	9	9	9	9	59402	76652	67341	9	9	9	31637	35217	31552	--	--
Zmqp002952	773.21	465.1	773.213	C33H41O21+	[M]+	Delphinidin-3-O-rutinoside-7-O-glucoside	Flavonoids	Anthocyanidins	-	2	36377	25902	29327	10455	7016.3	8845.5	121660	112420	93035	9	9	9	630330	670770	574300	11139	7136.3	8447.7	201620	185490	200470	--	--
Zmcp002986	773.21	287.06	773.213	C33H41O21+	[M]+	Cyanidin-3-O-sophoroside-5-O-glucoside	Flavonoids	Anthocyanidins	47888-56-2	2	9	9	9	9	9	9	37299	38849	31671	9	9	9	42100	45556	40457	9	9	9	23442	22717	27113	--	--
pmn001648	863.18	411.1	864.19	C45H36O18	[M-H]-	Cinnamtannin D1	Tannins	Tannin	97233-06-2	3	88077	89408	86428	127220	119780	106410	9	9	9	9	9	9	128510	105070	139140	213510	207120	230110	78925	86426	71170	C17632	--
HJN043	863.19	711.14	864.19	C45H36O18	[M-H]-	Cinnamtannin B1	Tannins	Tannin	88082-60-4	1	144620	132120	131610	9	9	9	24584	27165	25571	515850	441150	1008300	958990	972700	785420	346540	301380	332850	894940	1007500	970170	C17631	--
HJN044	863.19	711.14	864.19	C45H36O18	[M-H]-	Epicatechin-(4β→8,2β→O→7)-epicatechin-(4β→8)-epicatechin	Flavonoids	Flavanols	-	3	142740	147980	157190	9	9	9	23240	23175	23709	578760	452040	943470	943310	955010	818080	329180	318540	282730	931040	1047700	1076300	--	--
Zmwp002963	865.19	713.15	864.19	C45H36O18	[M+H]+	Aesculitannin B	Tannins	Tannin	-	2	124410	134830	120250	9	9	9	9	9	9	9	9	9	2266000	2817700	1989600	1010600	964700	1035400	1513800	1428400	1246900	--	--
pmb2947	865.2	407.1	866.206	C45H38O18	[M-H]-	Catechin-catechin-catechin	Flavonoids	Flavanols	-	3	280140	306900	306840	531170	496420	565230	28097	27787	28194	9	9	9	1119300	1209100	1333600	463090	478970	475970	552460	563140	607190	--	--
pmn001646	865.2	577.1	866.206	C45H38O18	[M-H]-	Procyanidin C1	Tannins	Proanthocyanidins	37064-30-5	1	683780	763250	699860	4640400	4276800	4393900	169070	164190	158730	4829000	4500100	5004900	5873200	5364600	5731900	4993300	5423300	5435000	3659500	3765300	2974500	C17624	--
pmn001647	865.2	713.2	866.206	C45H38O18	[M-H]-	Procyanidin C2	Tannins	Proanthocyanidins	37064-31-6	1	102330	105870	105760	807570	822490	873600	9	9	9	9	9	9	1500300	1586500	1496400	1534700	1472400	1512400	624510	750510	552900	--	--
Lmjp002236	889.24	287.05	889.24	C41H45O22+	[M]+	Cyanidin-3-O-[6''-O-(Z)-p-coumaroyl-2''-O-xylosyl]glucoside-5-O-glucoside	Flavonoids	Anthocyanidins	-	3	9	9	9	9	9	9	9	9	9	9	9	9	192400	202930	202630	9	9	9	64555	84394	71240	--	--
Lmjp002508	889.24	287.05	889.24	C41H45O22+	[M]+	Cyanidin-3-O-[6''-O-(E)-p-coumaroyl-2''-O-xylosyl]glucoside-5-O-glucoside	Flavonoids	Anthocyanidins	763896-30-6	3	9	9	9	9	9	9	9	9	9	9	9	9	210870	172640	159300	9	9	9	73358	65530	61271	--	--
Hmmp002169	903.25	741.2	902.241	C39H50O24	[M+H]+	Luteolin-5,7-di-O-rutinoside	Flavonoids	Flavones	-	1	9	9	9	9	9	9	9	9	9	9	9	9	180300	166580	209220	9	9	9	115920	107470	99988	--	--
Hmmp002073	903.25	741.2	902.241	C39H50O24	[M+H]+	Apigenin-7-O-rutinoside-4'-O-Sophoroside	Flavonoids	Flavones	-	1	9	9	9	9	9	9	9	9	9	9	9	9	216010	198150	182460	9	9	9	103820	102990	91520	--	--
Zmmp003451	903.26	287.06	903.255	C42H47O22+	[M]+	Cyanidin-3-O-(6''-O-p-coumaroyl)rutinoside-5-O-glucoside	Flavonoids	Anthocyanidins	-	2	9	9	9	9	9	9	9	9	9	9	9	9	679720	627140	624860	9	9	9	429790	394400	301640	C16292	ko00942
Cwjp002289	919.25	757.2	918.243	C42H46O23	[M+H]+	Luteolin-7-O-(2''''-O-rhamnosyl)sophorotrioside	Flavonoids	Flavones	-	3	9	9	9	9	9	9	9	9	9	9	9	9	38934	78739	50671	9	9	9	20350	21278	14058	--	--
Zmhp003651	919.25	757.19	919.25	C42H47O23+	[M]+	Delphinidin-3-O-(2'''-O-p-coumaroyl)rutinoside-7-O-glucoside	Flavonoids	Anthocyanidins	-	3	72581	63016	51433	9	9	9	9	9	9	9	9	9	49696	41369	73608	9	9	9	19070	20056	21454	--	--
Zmcp004218	949.26	287.06	949.261	C43H49O24+	[M]+	Cyanidin-3-O-(6''-O-feruloyl)sophoroside-5-O-Glucoside	Flavonoids	Anthocyanidins	-	2	9	9	9	9	9	9	534410	495000	659290	9	9	9	9	9	9	9	9	9	67747	57082	65932	--	--
pmn001650	1153.26	575.1	1154.27	C60H50O24	[M-H]-	Cinnamtannin B2	Tannins	Tannin	88038-12-4	1	8351.4	8922.2	6829	195730	172120	194330	9	9	9	9	9	9	322710	377510	326490	289530	249020	264150	153020	143110	150630	C17629	--
pmn001649	1153.26	1001.2	1154.27	C60H50O24	[M-H]-	Cinnamtannin A2	Tannins	Tannin	86631-38-1	1	20880	17130	14463	130880	109050	112870	4233.2	2616.6	1435.1	75481	66770	53762	255230	251650	211850	133060	148900	126780	113350	97105	99928	C17625	--
